# Supplementary material for: Shared risk factors for malaria and schistosomiasis co-infection: A systematic review and meta-analysis
Source: PLoS Negl Trop Dis. 2026 Jun 15;20(6):e0014369. doi: 10.1371/journal.pntd.0014369 (PMC13268186; doi:10.1371/journal.pntd.0014369)
Supplement: S1 Table — (XLSX) [file pntd.0014369.s008.xlsx]

## Sheet: Long Format
Index	title		author	DOI	duration_study_months	journal	publication_year	study_year	study_country	study_design	locality	study_setting	study_aims	sample_size	model_sample	model_age_range_lower	model_age_range_upper	age_range_lower	age_range_upper	schisto_species	plasmodium_species	schisto_diagnostic	schisto_diagnostic_2	schisto_diagnostic_3	schisto_diagnostic_exact	schisto_diagnostic_exact_2	schisto_diagnostic_exact_3	schisto_infection_status_def	malaria_diagnostic	malaria_diagnostic_2	malaria_diagnostic_3	malaria_diagnostic_exact	malaria_diagnostic_exact_2	malaria_diagnostic_exact_3	malaria_infection_status_def	co_infection_def	duration_betw_diagnosis_schisto_malaria	List of exposures	other_interventions_described	stat_modelling_tech	variable_selection	model_validation	likelihood_estim_approx_method	measure_of_association	measure_of_uncertainty	reference	total_examined	malaria_n_positive	malaria_n_negative
Definition	Title of the paper		Last name of first author	DOI	Total duration of study in months	Journal of Publication	Year of Publication	Year(s) of study conducted	Country/Countries where the study took place	Study design refers to the context in which these observations are nested. Options: cohort study, cross-sectional study, before-after study, randomised controlled trial	Rural - e.g. villages, remote areas away from built-up regions Peri-urban - outskirts of a city/town, on the rural-urban fringe Urban - e.g. cities/towns, densely-population and built-up	Location where study was conducted: community, school, health clinic, community + school, community + health clinic, school + health clinic, all three	Study Aims defined by authors	Sample size of total population included				lower and upperlimit of age	NA	Schistosoma species. Options: S. japonicum, S. mansoni, S. mekongi	Plasmodium Species: Options: P. falciparum, P. vivax, P. ovale and P. malariae.	Diagnostic test category. Options: Microscopy, antigen, antibody. Enter the information about the test used to construct the exposure if multiple were used.	NA	NA	Specific diagnostic test used. Options: Kato-Katz, POC-CCA, PCR, other as defined by study authors	NA	NA	Definition of infection status as provided by study authors	Diagnostic test category. Options: Microscopy, antigen, antibody. Enter the information about the test used to construct the exposure if multiple were used.	NA	NA	Specific diagnostic technique test used. Options: RDT, Thick Smear, Thin Smear, PCR, genomics	NA	NA	Definition of infection status as provided by study authors	Definition of co-infection status as provided by study authors	Duration between diagnosis of schisto and malaria in months	Write out all covariates included in the model and note definitions or functinal form of each	Other interventions mentioned outside of the study such as bednet distributions, MDA etc.	Statistical Modelling Technique, e.g, Logistic Regression, Mixed Effect Logistic Regression etc.	Variable Selection Technique applied by study authors	Model validation method	Likelihood estimation method	Measure of Association used	Measure of Uncertainty used (e.g., Confidence Intervals, Credibel Intervals)	M-S-	0
	Assessing risk factors for malaria and schistosomiasis among children in Misungwi, Tanzania, an area of co-endemicity: A mixed methods study		Duguay	https://doi.org/10.1371/journal.pgph.0002468	1	PLOS Global Public Health	2023	2022	Tanzania	Cross-sectional	Rural	Community	To understand population vulnerabilities, and identify socio-ecological factors associated with malaria, schistosomiasis, and co-infection among school-aged children in Misungwi, Lake Victoria Zone, Tanzania	1122	1122	5	14	5	14	S. mansoni, S. haematobium	P. falciparum	Antibody-based test	NA	NA	Schistosoma immunochromatographic (ICT) IgG-IgM rapid tests (sRDTs)	NA	NA	A positive result on the Schistosoma ICT IgG-IgM rapid test (sRDT).	Antigen-based test	NA	NA	malaria rapid diagnostic tests (mRDTs) (CareStart RDTs; HRP2, (pf))	NA	NA	A positive result on a malaria rapid diagnostic test (mRDT)	Testing positive for both malaria via mRDT and schistosomiasis via sRDT	0	age, sex, social Determinants, Head of Household, education, HoH occupation, HoH knowledge of malaria, HoH knowledge of schistosomiasis, HoH perception of malaria, HoH perception of schistosomiasis, HoH concern about malaria, HoH concern about schistosomiasis, LLIN access, Drinking water source, Sanitation facility, Hygiene. Temperature, precipitation, NDVI, population density, distance to Lake V…	The study was part of a trial for dual active-ingredient Long-Lasting Insecticidal Nets (LLINs). Mass Drug Administration (MDA) with Praziquantel for schistosomiasis is described as a primary prevention strategy. Other discussed interventions include snail control with molluscicides and WASH for schistosomiasis, and larval source management for malaria.	Mixed-effect logistic regression models (also referred to as generalized linear mixed model or GLMM).	Variables with a P-value &lt; 0.2 in univariable analysis were included in the multivariable model. For specific models, the "Dredge" function in R was used for model selection based on the Akaike Information Criterion (AIC).	Model fit was assessed using the area under a receiver operating characteristic curve (AUC). Spatial autocorrelation of residuals was assessed using Global Moran's I. Multicollinearity was assessed using the variance inflation factor (VIF).	Laplace parameter approximation	Adjusted Odds Ratio (aOR)	95% Confidence Intervals (CI)	M-S-	1122	454	668
	Polyparasitism with Schistosoma haematobium, Plasmodium and soil-transmitted helminths in school-aged children in Muyuka–Cameroon following implementation of control measures: a cross sectional study		Sumbele	https://doi.org/10.1186/s40249-021-00802-x	4	Infectious Diseases of Poverty	2021	2015	Cameroon	Cross-sectional	Rural	School	To determine the prevalence and determinants of polyparasitism with Schistosoma haematobium, Plasmodium, and soil-transmitted helminths (STH) after sustained control measures, and to assess the outcomes and clinical correlates of these infections in school-aged children in Muyuka, Cameroon.	638	638	4	14	4	14	S. haematobium	Plasmodium species, including P. falciparum.	Microscopy	NA	NA	Filtration of 10 ml of urine through a polycarbonate membrane filter followed by microscopy to detect ova.	NA	NA	Infection was defined by the presence of S. haematobium ova in urine samples. Intensity was categorized as light (&lt;50 eggs/10 ml) or heavy (≥50 eggs/10 ml).	Microscopy	NA	NA	Giemsa-stained thick and thin blood films.	NA	NA	The observation of asexual forms and/or gametocytes of any Plasmodium species on the blood film.	Defined as infection with two or three of the parasite groups (S. haematobium, Plasmodium, STH).	0	Sex, Site, Open Defecation Behaviour, use of potable water tap source, distance water source, nature of house, BMI		Multivariate analysis (logistic regression is implied by the use of adjusted odds ratios)	NA	NA	NA	Adjusted odds ratio (aOR) and correlation coefficient (r).	95% confidence interval (CI).	M-S-	638	159	479
	Prevalence of polyparasitic infection among primary school children in the Volta Region of Ghana		Orish	https://dx.doi.org/10.1093/ofid/ofz153	4	Open Forum Infectious Diseases	2019	2016	Ghana	Cross-sectional	Rural	School	To determine the prevalence of polyparasitic infection among primary school children in 4 districts in the Volta Region of Ghana and to identify the associated risk factors.	550	550	6	14	6	14	S. haematobium	P. falciparum	Microscopy	NA	NA	Standard urine filtration technique using a 12-µm polycarbonate filter.	NA	NA	The presence of at least one ovum of S. haematobium in 10 mL of urine.	Microscopy	NA	NA	Thick and thin blood films stained with 10% Giemsa.	NA	NA	The presence of asexual stages of P. falciparum.	The presence of more than one parasite, including double and triple infections with S. haematobium, P. falciparum, and/or soil-transmitted helminths.	0	age, sex, school, anemia, hemoglobin g/dL	The discussion mentions ongoing public health programs in Ghana, including mass drug administration (MDA) of ivermectin and albendazole, distribution of insecticide-treated bed nets (ITNs), and deworming with albendazole and praziquantel.	Logistic Regression	Variables with a P value < .2 in the univariate analysis were included in the multivariate logistic regression model.	NA	NA	Odds ratios (OR), including crude odds ratios (COR) and adjusted odds ratios (AOR).	95% confidence intervals (CIs)	M-S-	550	383	167
	Prevalence of malaria-helminth co-infections among children living in a setting of high coverage of standard interventions for malaria and helminths: Two population-based studies in Senegal.		Afolabi	https://dx.doi.org/10.3389/fpubh.2023.1087044	2	Frontiers in Public Health	2023	2021	Senegal	Cross-sectional	Rural and sub-urban	Community + School	To determine the prevalence of malaria-helminth co-infection among children in two districts of Senegal (Saraya and Diourbel) where control programs for both have been sustained. The data was gathered as a preliminary step for designing an integrated control strategy.	910	910	1	14	1	14	S. mansoni, S. haematobium	P. falciparum, P. malariae	Microscopy	Antigen	PCR	Urine filtration test for S. haematobium and Kato-Katz for S. mansoni.	Point of Care Circulating Cathodic Antigens (POC-CCA) test on urine for S. haematobium	Used for both S. haematobium and S. mansoni.	An infection was considered positive if detected by any of the diagnostic methods used. Infection intensity for S. haematobium was defined as light (&lt;50 eggs/10 ml) or heavy (>50 eggs/10 ml). For S. mansoni, it was defined as light (1-99 epg), moderate (100-399 epg), and heavy (≥400 epg).	Microscopy	PCR	NA	Thick and thin blood smear microscopy	PCR	NA	A blood film was considered positive if asexual forms and/or gametocytes of any Plasmodium species were observed. PCR was also used for species determination from dried blood spots.	"Co-infection was defined as infection involving Plasmodium spp with at least one helminth parasite".	0	age (group), sex, space between wall and roof, walking time to standing water source, action when there was fever, household wealth, contact with river	The study mentioned several ongoing public health interventions in the study areas:&lt;br> • Annual mass drug administration for STH and schistosomiasis since 2014.&lt;br> • Seasonal Malaria Chemoprevention (SMC) since 2013 in Saraya and 2019 in Diourbel.&lt;br> • Distribution of insecticide-treated nets (ITNs) and indoor residual spraying (IRS).	Logistic Regression	Not explicitly stated. The text mentions that uni-variable regression analyses were used to explore risk factors.	NA	NA	OR and aOR	95% Confidence Intervals (95% CI).	M-S-	910	54	856
	Prevalence and clinical correlates of Schistosoma mansoni co-infection among malaria infected patients, Northwest Ethiopia		Getie	https://dx.doi.org/10.1186/s13104-015-1468-2	4	BMC Research Notes	2015	2013	Ethiopia	Cross-sectional	Urban and Rural	Health clinic	To assess the prevalence of Schistosoma mansoni co-infection and associated clinical correlates in malaria patients.	205	205	6	999	6	999	S. mansoni	P. falciparum, P. vivax, and mixed infections	Microscopy			Kato-Katz			Detection of S. mansoni ova from a stool sample processed with the Kato-Katz technique. Infection intensity was classified as light (1-100 eggs/gram), medium (101-400 epg), or heavy (>400 epg).	Microscopy		NA	Thick and thin blood films stained with 10% Giemsa.		NA	Blood film positive for malaria parasites. Severe malaria was defined as P. falciparum positive patients presenting with circulatory collapse, severe anemia (&lt;5 mg/dl), hypoglycemia (&lt;40 mg/dl), or hyper-parasitemia (≥100,000 parasites/μl).	Blood film positive malaria patients who were also positive for S. mansoni based on the Kato-Katz stool examination.	0	Sex, Age Group, Residence, Living nearby Swampy area	NA	Logistic Regression	NA	NA	NA	Odds ratio (OR)	95% CI (confidence interval)	M+S-	205	205	0
	Prevalence and Associated Factors of Schistosoma mansoni and Other Intestinal Helminthes Co-Infection Among Malaria Positive Patients in Malaria Endemic Areas of Northeast, Ethiopia: A Cross-Sectional Study		Metaferia	https://dx.doi.org/10.1002/hsr2.70410	10	Health Science Reports	2025	2018-2019	Ethiopia	Cross-sectional	Urban and Rural	Health clinic	To assess the prevalence and associated factors of Schistosoma mansoni and other intestinal Helminthes co-infection among malaria positive patients in malaria endemic areas of Northeast Ethiopia	145	145	145	145	1	999	S. mansoni	P. falciparum and P. vivax were noted as common in the study area	Microscopy	NA	NA	Wet mount and Formol-ether concentration techniques	NA	NA	Detection of S. mansoni in stool samples collected from participants	Microscopy	NA	NA	Giemsa stained thin and thick blood films	NA	NA	Microscopically confirmed malaria patients	Malaria confirmed patients who were also positive for S. mansoni and other intestinal helminths	0	age, sex, residence, occupation, previous IH infection, house style, swimming behaviour, fishing, river near house, crossing river without shoes	Patients positive for S. mansoni and other intestinal helminths received appropriate treatment following diagnosis. Patients who were already on anti-helminthic medication were excluded from the study.	Logistic Regression	Variables with a p-value &lt; 0.2 in the bivariable analysis were included in the multivariable logistic regression model	Hosmer-Lemeshow test for goodness of fit and Cronbach's alpha for internal consistency	NA	Adjusted Odds Ratio (AOR) and Crude Odds Ratio (COR)	95% Confidence Intervals (CI)	M+S-	145	145	0
	Partnering Parasites: Evidence of Synergism between Heavy Schistosoma haematobium and Plasmodium Species Infections in Kenyan Children		Florey	https://doi.org/10.1371/journal.pntd.0001723	3	PLoS Neglected Tropical Diseases	2012	2006	Kenya	Cross-sectional	Rural	Community	To describe the prevalence and intensity of single and multiple species infections, identify individual and household-level correlates of single and multiple infections, and determine associations between infection prevalence and intensities after controlling for contextual effects.	561	223	8	17	8	86	S. haematobium	P. falciparum, P. malariae, and P. ovale.	Microscopy			Microscopic examination of two 10 ml urine samples filtered using 12-µm pore Nucleopore filters.			≥1 egg in at least one of the two urine samples.	Antigen-based test		NA	Polymerase chain reaction/ligase detection reaction fluorescent microsphere-based assay (PCR/LDR-FMA).		NA	A median fluorescent intensity (MFI) greater than 2 standard deviations above the MFI of negative controls.	The presence of both S. haematobium and Plasmodium spp. infection. This was analyzed as a binary (Yes/No) outcome and as one category in a multinomial outcome (no infection, S. haematobium only, Plasmodium spp. only, co-infection).	0	age, sex, knowledge of malaria, knowledge of schisto, regular income, use of bednets, night outdoor activities, water contact behaviors, recent antimalarial treatment, household socio-economic position, household distance to the local stream, infection intensity	No	General Estimating Equation (GEE) models, including logistic and multinomial GEE models.	Backward stepwise elimination based on Wald tests.	NA	NA	OR	95% Confidence Intervals (95% CI).	M-S-	561	283	278
	Co-endemicity of Plasmodium falciparum and Intestinal Helminths Infection in School Age Children in Rural Communities of Kwara State Nigeria		Adedoja	10.1371/journal.pntd.0003940	8	PLOS Neglected Tropical Diseases	2015	2012-2013	Nigeria	Cross-sectional	Rural	School	To determine the prevalence, impact, and possible interaction of Plasmodium falciparum and intestinal helminths co-infection among school children.	1017	1017	4	15	4	15	S. mansoni, S. haematobium	P. Falciparum	Microscopy	NA	NA	Urine sedimentation (for S. haematobium); Kato-Katz & formol-ether concentration (for S. mansoni)	NA	NA	Presence of S. haematobium eggs in urine or S. mansoni eggs in stool	Microscopy	NA	NA	Thick and thin blood films (Giemsa-stained)	NA	NA	Presence of P. falciparum parasites on a blood film.	Concurrent infection with P. falciparum and at least one helminth species.	0	The analyses investigated the association of various helminth infections (S. haematobium, hookworm, Hymenolepis spp.) with P. falciparum infection and with anemia. No other covariates were included in the regression models.	The paper notes that the state government provides yearly mass deworming with albendazole and praziquantel, but this was not an intervention within the study itself.	Logistic regression	NA	NA	NA	Odds Ratio (OR) , RR	95% Confidence Interval (CI)	M-S-	1017	209	808
	Severity of Schistosoma haematobium co-infection with malaria in school-children is potentially modulated by host CD14 gene variants		Oboh-Imafidon	https://dx.doi.org/10.1186/s13104-023-06479-9	10	BMC Research Notes	2023	2015	Nigeria	Cross-sectional	Rural	School	To demonstrate the role of CD14 genetic variants on disease severity and outcome variables among school-children infected with schistosomiasis alone or co-infected with malaria in Nigeria	144	144	3	20	3	20	S. haematobium	P. falciparum	Microscopy	NA	NA	Urine filtration microscopy	NA	NA	A urine sample was classified as S. haematobium positive if eggs were detected via microscopy, after which an egg count was performed	PCR	Nested-PCR Genomic	NA	real-time PCR (RT-PCR) assay targeting the P. falciparum multi-copy var acidic terminal sequences (varATS) gene	Allele-specific nested-PCR analysis of merozoite surface protein (msp)-1 and -2 genes	NA	For the real-time PCR assay, a cycle threshold (CT) cut-off of ≤ 40 was used to classify samples as positive for malaria	The study defined co-infection in school-children who were infected with Schistosoma haematobium and also tested positive for P. falciparum parasite	0	CD14 genetic variants	NA	Logistic Regression	NA	NA	NA	Odds Ratio (OR)	95% Confidence Interval (CI)	M-S-	144	124	20
	Infection of Plasmodium falciparum and helminths among school children in communities in Southern and Northern Ghana		Akosah-Brempong	https://dx.doi.org/10.1186/s12879-021-06972-1	2	BMC Infectious Diseases	2021	2019	Ghana	Cross-sectional	Rural	School	To assess the infection burden of Plasmodium, Schistosoma species and STH infections among school children in communities in Southern and Northern Ghana	493	493	3	15	3	15	S. mansoni, S. haematobium	P. falciparum	Microscopy	Microscopy	NA	Formol-ether concentration technique for stool samples	Routine urine examination method (centrifugation) for urine samples	NA	Presence of schistosome eggs in stool or urine samples examined microscopically	Microscopy			Thick and thin blood smears stained with 10% Giemsa	NA	NA	Presence of Plasmodium parasites determined from thick and thin finger-prick blood samples	The study defined co-infection as having at least two parasite species. Specifically, co-infections between P. falciparum and S. mansoni, P. falciparum and S. haematobium, P. falciparum and T. trichiura, and S. mansoni and S. haematobium were reported.	0	Age, sex, study site	Annual Mass Drug Administration (MDA) by National Control Programmes, Indoor Residual Spraying (IRS) implementation in Kpalsogu since 2008, Long-Lasting Insecticide Nets (LLINs) coverage of >70% in Kpalsogu, Active periodic deworming exercises among school children	Logistic Regression	NA	NA	NA	Adjusted Odds Ratio (aOR)	95% Confidence Intervals (95% CI)	M-S-	493	85	408
	Concomitant infection by Plasmodium falciparum and Schistosoma heamatobium among school children in a rural area of Senegal		Tine	https://dx.doi.org/10.1016/j.medmal.2010.09.015	NA	Médecine et maladies infectieuses	2011	NA	Senegal	Cross-sectional	Rural	Health clinic	To measure the frequency of malaria-urinary schistosomiasis co-infection and to analyze factors that could influence the coexistence of these two conditions in school-aged children.	120	120	5	15	5	15	S. haematobium	P. Falciparum, P. malariae	Microscopy	Antigen	NA	Urine filtration with a millipore membrane followed by microscopy	An indirect diagnosis was also made using Hemastix® strips to detect hematuria	NA	The presence of Schistosoma haematobium eggs in urine, detected by microscopy after filtration.	Microscopy	Antigen	NA	Giemsa-stained thick blood smear	Rapid Diagnostic Test (Parachek®) detecting the HRP2 antigen of Plasmodium falciparum,	NA	A confirmed case of simple malaria with a positive rapid diagnostic test and a positive thick blood smear.	The presence of Schistosoma haematobium eggs in the urine of children who were confirmed to have malaria.	0	Visiting ponds, age, plasmodial density, sex	All patients diagnosed with one or both infections were treated according to national guidelines. The paper also discusses the recent introduction of artemisinin-based combination therapies (ACTs) for malaria in Africa.	Logistic Regression	A stepwise forward selection procedure based on the likelihood ratio test.	Hosmer and Lemeshow goodness of fit test.	NA	Relative Risk (RR) and Adjusted Odds Ratio (aOR).	95% Confidence Intervals.	M+S-	120	120	0
	COINFECTION WITH PLASMODIUM FALCIPARUM AND SCHISTOSOMA HAEMATOBIUM: PROTECTIVE EFFECT OF SCHISTOSOMIASIS ON MALARIA IN SENEGALESE CHILDREN?		Briand	https://doi.org/10.4269/ajtmh.2005.72.702	7	The American Journal of Tropical Medicine and Hygiene	2005	2001-2002	Senegal	Cohort	Rural	Community	To assess the impact of urinary schistosomiasis on the susceptibility of children to malaria and to investigate coinfection with malaria and urinary schistosomiasis by comparing malaria parasite densities in children with and without Schistosoma haematobium.	523				3	15	S. haematobium	P. falciparum, P. ovale and P. malariae	Microscopy	NA	NA	Urine filtration technique (Nytrel® filter)	NA	NA	Infection status was determined by the detection of S. haematobium eggs in a 10 mL urine sample. The load of infection was categorized as: no infection, light infection (1-9 eggs/10 mL), moderate infection (10–49 eggs/10 mL), and heavy infection (≥50 eggs/10 mL).	Microscopy	NA	NA	Giemsa-stained thick smear	NA	NA	Asexual-stage parasite densities were reported as parasite count per 100 leukocytes. The outcome variable was the log +1 transformation of the P. falciparum density.	The study analysed the association between P. falciparum density and the load of S. haematobium egg excretion. Children positive for P. falciparum and also positive for S. haematobium were considered coinfected.	Malaria parasite density was measured in September, October, and December 2001, and January 2002. Schistosomiasis status was determined from a single urine sample in March 2002.	age, sex, S. haemabotium egg load, season, village, district	Children diagnosed with S. haematobium or intestinal helminth infections in March 2002 were treated with praziquantel and levamisole, respectively. &lt;/li>&lt;li>During the study, any child presenting with a fever at the clinic received a presumptive antimalarial treatment (chloroquine). separate study in the same area in 2002 noted that only 8% of families used prophylaxis or bed nets. &lt;/li>…	Linear mixed model	Variables with a P-value of ≤ 0.20 in the univariate analysis were included in the multivariate analysis.	The normality of the transformed P. falciparum density variable was checked using the Shapiro test and graphic methods.	Fixed effects parameters were estimated by the maximum likelihood method. Random effects (variance components) were estimated by the restricted maximum likelihood method.	NA	95% Confidence Interval (CI)	M+S-	523	NA	NA
	The burden and epidemiology of polyparasitism among rural communities in Kano State, Nigeria.		Dawaki	https://doi.org/10.1093/trstmh/try128	2	Transactions of the Royal Society of Tropical Medicine and Hygiene	2019	2013	Nigeria	Cross-sectional	Rural	Community	To determine the prevalence and distribution of polyparasitism and to investigate the potential risk factors of intestinal polyparasitism among rural communities in Kano State, North Central Nigeria.	551	551	1	90	1	90	S. mansoni, S. haematobium	P. Falciparum	Microscopy	NA	NA	sedimentation method on urine samples	Kato-Katz technique on stool samples	NA	Detection of S. haematobium eggs in urine via sedimentation method or S. mansoni eggs in stool via Kato-Katz technique.	Antigen-based test	Microscopy	PCR	CareStartTM Malaria HRP2, Access Bio Inc., NJ, USA	Giemsa-stained thick and thin blood films	18s rRNA-based nested PCR	A participant was considered positive if parasites were detected by blood smear microscopy and/or PCR. Participants with a positive PCR result but negative microscopy were also recorded as positive.	Concurrent infection with at least two of the 15 parasite species detected.	0	age, education, occupational status, household monthly income, family size, floor material,Type of toilet facility, Type of drinking water source, Washing hands before eating,Washing hands with soap after using toilet, Washing fruits before consumptio, Washing vegetables before consumption, Eating soil habit (geophagy) ,Presence of domestic animals, Presence of infected family member,Cutting nail…	The study mentions that insecticide-treated nets (ITNs) are distributed for free by the National Malaria Control Programme. Following diagnosis, infected participants were given treatment: a single dose of albendazole and/or praziquantel for STH and/or schistosomiasis, and artemisinin-based combination therapy for clinical malaria. Iron supplements were given to individuals with severe anaemia.	Logistic Regression	Variables with a p-value of ≤0.25 in univariate analysis were included in the multiple logistic regression model	Hosmer-Lemeshow test	NA	Odds Ratio (OR), Adjusted Odds Ratio (AOR), and Relative Risk (RR).	95% Confidence Intervals (CI)	M+S-	551	334	217
	Schistosoma haematobium effects on Plasmodium falciparum infection modified by soil-transmitted helminths in school-age children living in rural areas of Gabon		Dejon-Agobé	https://doi.org/10.1371/journal.pntd.0006663	19	PLOS Neglected Tropical Diseases	2018	2012-2014	Gabon	Cohort	Rural	Community + School	To investigate the effect of schistosomiasis, considering soil-transmitted helminths (STH), on the prevalence and incidence of Plasmodium falciparum infection	739				6	16	S. haematobium	P. falciparum	Microscopy	NA	NA	Urine filtration (of 10ml of fresh urine using a 12µm pore-size filter)	NA	NA	Baseline: Participants with S. haematobium were classified as 'Schistosoma-positive'. Longitudinal: Participants found with the infection at baseline or at any point during the study were assigned to the 'Schistosoma-infected' (SI) group. A participant was considered positive with at least one parasite egg found.	Microscopy	NA	NA	Thick blood smear (TBS) using the Lambaréné method	NA	NA	A positive thick blood smear (TBS) along with a fever (axillary temperature of ≥37.5°C) or a history of fever within the past 48 hours. P. falciparum carriage was defined as a positive TBS at inclusion, regardless of symptoms.	Participants testing positive for both P. falciparum and S. haematobium upon enrolment	Not specified. Schistosomiasis and P. falciparum carriage were assessed concurrently at baseline. Malaria incidence was then monitored prospectively.	S. haematobium status, Location, Sex, Age, T. trichiura status, A. lumbricoides status, Hookworm status	Participants found to have parasitic infections were treated. &lt;br> • Schistosomiasis treatment: A single dose of 40 mg of praziquantel per kilogram of body weight. &lt;br> • Malaria treatment: Artemether-lumefantrine tablets (20/120mg) administered according to body weight, twice daily for three consecutive days. &lt;br> • STH treatment: A once-daily dose of 400 mg of albendazole for three con…	Generalized Linear Model (GLM), Kaplan Meier curve, and Cox model	Confounding factors were identified if their inclusion in the model resulted in a 10% or greater change in the estimated measure of association. The analysis was stratified if effect measure modification was present. Age, sex, and Ascaris infection were forced into the final GLM analysis.	NA	NA	Odds Ratio (OR), Adjusted Odds Ratio (aOR), and Risk Ratio (RR)	95% Confidence Intervals (95%CI)	M+S-	739	167	572
	Epidemiological and clinical implications of asymptomatic malaria and schistosomiasis co-infections in a rural community in western Kenya.		Kamau	https://doi.org/10.1186/s12879-021-06626-2	15	BMC Infectious Diseases	2021	2017-2018	Kenya	Cross-sectional	Rural	Community	To investigate the prevalence of malaria and schistosomiasis co-infections and the associated hematologic and blood chemistry abnormalities in asymptomatic adults.	671	562	18	35	18	35	S. mansoni, S. haematobium	P. falciparum	Antigen-based test	NA	NA	POC-CCA (Point-of-care circulating cathodic antigen)	NA	NA	A positive (reactive) urine POC-CCA test was considered indicative of schistosomiasis.	Microscopy	PCR	NA	Thick Smear (Giemsa-stained)	Real-time PCR 18s rRNA genes	NA	A positive Plasmodium PCR result was considered indicative of malaria parasitemia for the main infection grouping.	A positive Plasmodium PCR result and a positive urine POC-CCA test result.	0	age, sex, marital status, education, occupational status, body mass index	No interventions were applied as part of this observational study. The authors discuss the general use of insecticide-treated bednets and mass drug administration as control strategies in the region.	Multivariable Poisson regression models with generalized estimating equations (GEE) and robust variance estimators.	Pre-specified	NA	Robust/sandwich estimator	95% Confidence Intervals (CI), p-values		M-S-	562	157	405
	Prevalence and correlates of intestinal schistosomiasis infection among school-aged children in North-Western Tanzania.		Mnkugwe	https://doi.org/10.1371/journal.pone.0228770	4	PLOS ONE	2020	2017	Tanzania	Cross-sectional	Rural	Community + School	To investigate the prevalence of intestinal schistosomiasis and its association with malaria, anaemia, and nutritional status among school children.	830	830	5	19	5	19	S. mansoni	P. falciparum	Microscopy	NA	NA	Kato-Katz	NA	NA	Presence of S. mansoni eggs on microscopic examination of Kato-Katz slides.	Antigen-based test	NA	NA	RDT SD BIOLINE Malaria Ag P.f/Pan MRDT	NA	NA	A positive result on the malaria rapid diagnostic test.	Participants infected with both intestinal schistosomiasis (by Kato-Katz) and malaria (by RDT).	0	age, sex, malaria status, anaemia, stool consistency, abdominal pain, stunting, and wasting.	The district had received five rounds of mass praziquantel treatments (2005, 2007, 2013-2015), but not in 2016, the year before the study. The authors also note that ongoing indoor residual spraying (IRS) research may have contributed to low malaria prevalence.	Logistic Regression	Variables with a p-value &lt; 0.2 in univariate analysis were included in the multivariate model.	Hosmer and Lemeshow test for goodness of fit.	NA	Adjusted Odds Ratio (aOR)	95% Confidence Intervals (CI), p-values.	M-S-	824	14	810
	Plasmodium falciparum and Schistosoma mansoni coinfection and the side benefit of artemether-lumefantrine in malaria patients.		Abay	https://doi.org/10.3855/jidc.2658	3	Journal of Infection in Developing Countries	2013	2009	Ethiopia	Before-after study	Urban and sub-urban	Health clinic	To investigate the extent of P. falciparum malaria and schistosomiasis co-infection and to investigate the antischistosomal effect of artemether-lumefantrine in these co-infected patients.	152	152	5	999	5	999	S. mansoni	P. falciparum	Microscopy	NA	NA	Kato-Katz	NA	NA	A patient was considered positive if S. mansoni ova were detected in their stool. Infection intensity was classified as light (1-99 epg), moderate (100-399 epg), or heavy (≥400 epg).	Microscopy	NA	NA	Thick Smear (Giemsa-stained)	NA	NA	Microscopically confirmed presence of P. falciparum parasites in a blood smear.	Patients with microscopically confirmed P. falciparum malaria who also had S. mansoni eggs detected in their stool samples.	0	age (group), sex, educational level, residence	NA	NA	NA	NA	NA	p-value	95% Confidence Intervals (CI)	M+S-	152	152	0
	Epidemiological and clinical correlates of malaria-helminth co-infections in Southern Ethiopia.		Mulu	https://doi.org/10.1186/1475-2875-12-227	2	Malaria Journal	2013	2006	Ethiopia	Cross-sectional	Rural	Health clinic	To assess the effects of intestinal helminth infections on the epidemiology and clinical patterns of malaria in southern Ethiopia.	463	NA	NA	NA	0	9999	S. mansoni	P. falciparum, P. vivax, and mixed infections	Microscopy	NA	NA	Kato-Katz	NA	NA	Detection of eggs in stool samples.	Microscopy	NA	NA	Thick and thin blood smear microscopy	NA	NA	Detection of malaria parasites on Giemsa-stained blood films.	Not explicitly defined	0	Helminth infection (T. trichiura, A. lumbricoides, S. mansoni, hookworm), age, sex.	NA	Logistic Regression	NA	NA	NA	Odds Ratio (OR)	95% Confidence Intervals (CI), p-values.	M-S-	453	230	223
	Association of TNF (rs1800629) promoter polymorphism and schistosomiasis with sub-microscopic asymptomatic Plasmodium falciparum infections in a schistosomiasis-endemic area in Zimbabwe.		Vengesai	doi:10.1111/tmi.13527	4	Tropical Medicine and International Health	2021	2010-2011	Zimbabwe	Cross-sectional	Rural	School	To investigate the associations of sub-microscopic asymptomatic P. falciparum with Schistosoma species and TNF	361	NA	NA	NA	6	15	S. mansoni, S. haematobium	P. falciparum	Microscopy	NA	NA	Kato-Katz	NA	NA	Microscopic detection of parasite eggs in stool (S. mansoni) or urine (S. haematobium).	PCR	Microscopy	NA	Nested PCR	Thin Smear	NA	Positive result for P. falciparum via a nested PCR protocol in children with no clinical symptoms.	Not explicitly defined	0	TNF genotype (AA, AG, GG), S. haematobium infection status, S. mansoni infection status.	NA	Logistic Regression	NA	NA	NA	Odds Ratio	95% Confidence Intervals (CI)	M-S-	361
	Negative Association of Interleukin-33 Plasma Levels and Schistosomiasis Infection in a Site of Polyparasitism in Rural Cameroon.		Kamdem	https://doi.org/10.3389/fimmu.2019.02827	4	Frontiers in Immunology	2019	2018	Cameroon	Cross-sectional	Rural	School	To investigate the association of plasma levels of IL-33 with infection and liver fibrosis profiles of school children from an endemic area for Schistosoma mansoni, malaria and hepatitis (B & C).	275	275	6	16	6	16	S. mansoni	Not explicitly specified	Microscopy	NA	NA	Kato-Katz	NA	NA	Microscopic detection and quantification of S. mansoni eggs in fecal material using the Kato-Katz technique.	Microscopy	NA	NA	Thick Smear	NA	NA	Microscopic analysis of Giemsa-stained thick blood smears to identify Plasmodium parasites.	Not explicitly defined	5 days	IL-33	NA	Logistic Regression	NA	NA	NA	Adjusted Odds Ratio (AOR)	95% Confidence Intervals (CI)	M-S-	275	64	211
	Coinfection of intestinal schistosomiasis and malaria and association with haemoglobin levels and nutritional status in school children in Mara region, Northwestern Tanzania: a cross-sectional exploratory study.		Kinung'hi	https://doi.org/10.1186/s13104-017-2904-2	1	BMC Research Notes	2017	2013	Tanzania	Cross-sectional	Rural	School	To examine whether intestinal schistosomiasis is associated with malaria and assess the contribution of both infections on anaemia and undernutrition in school children.	928	928	6	15	6	15	S. mansoni	P. falciparum	Microscopy	NA	NA	Kato-Katz	NA	NA	Presence of S. mansoni eggs on microscopic examination of Kato-Katz thick smears.	Microscopy	NA	NA	Giemsa stain	NA	NA	Presence of malaria parasites on a Giemsa-stained blood slide.	Concurrent infection with P. falciparum and S. mansoni.	0	Age, sex, village of residence, S. mansoni infection intensity, malaria parasite, anaemia status, stunting, thinness, underweight, and co-infection status.	None	Logistic Regression	Pre-specified confounders.	Hosmer-Lemeshow (HL) test for goodness-of-fit (GOF).	NA	Odds Ratio	95% Confidence Intervals (CI)	M-S-	928	254	674
	Increase of malaria attacks among children presenting concomitant infection by Schistosoma mansoni in Senegal.		Sokhna	https://doi.org/10.1186/1475-2875-3-43	8	Malaria Journal	2004	1998-1999	Senegal	Cohort	Rural	Health clinic	To investigate if S. mansoni infection affects susceptibility to malaria attacks in children.	511	511	6	15	6	15	S. mansoni	P. falciparum	Microscopy	Microscopy	NA	Modified Kato-Katz	Not explicitly stated	NA	A child was defined as positive if at least one stool examination tested positive for S. mansoni.	Microscopy	NA	NA	Thick Smear	NA	NA	Defined as a malaria attack: body temperature >38°C (or history of fever in preceding 24h) and a parasite density ≥ 5000 parasites/µl of blood.	The study compared the incidence of malaria attacks in children with and without a baseline S. mansoni infection.	0 to 8 months	Sex, S. mansoni egg load category, age	All children positive for S. mansoni were treated with praziquantel in March 1999 (near the end of the study). Children with suspected malaria were treated with chloroquine.	Logistic Regression	Forward logistic regression	NA	NA	Odds Ratio	95% Confidence Intervals	M-S-	511	97	414
	Co-infection of long-term carriers of Plasmodium falciparum with Schistosoma haematobium enhances protection from febrile malaria: a prospective cohort study in Mali.		Doumbo	https://doi.org/10.1371/journal.pntd.0003154	7	PLOS Neglected Tropical Diseases	2014	2011 - 2012	Mali	Cohort	Rural	Community + Health clinic	To evaluate the effect of baseline S. haematobium mono-infection, baseline P. falciparum mono-infection, and co-infection on the risk of febrile malaria.	616	616	0	25	0	25	S. haematobium	P. falciparum	Microscopy	NA	NA	Urine filtration	NA	NA	Microscopy-positive for S. haematobium eggs in urine at enrollment.	PCR	NA	NA	PCR	NA	NA	The exposure was defined as asymptomatic P. falciparum carriage at baseline detected by PCR. The outcome was defined as a febrile malaria episode (fever ≥37.5°C and parasitemia ≥2500 parasites/µl by microscopy).	Individuals who were positive for S. haematobium by urine microscopy and positive for P. falciparum by PCR at baseline enrollment.	0 to 7 months	age, sex, anemia status, Sickle Cell Trait (HbAS), ethnicity, Distance to river, Residence within high S. haematobium transmission cluster, Presence of a metal roof, Praziquantel (PZQ) Treatment, Other MDA, infection status at baseline	All individuals diagnosed with S. haematobium at enrollment were treated with praziquantel within 6 weeks. The village also received mass drug administration (MDA) with praziquantel, ivermectin, and albendazole prior to the study start.	Cox proportional hazards model	Pre-specified confounders.	NA	NA	Hazard Ratio	95% Confidence Intervals	M-S-	616	293	323
	Malaria and related outcomes in patients with intestinal helminths: a cross-sectional study.		Degarege	https://doi.org/10.1186/1471-2334-12-291	3	BMC Infectious Diseases	2012	2010-2011	Ethiopia	Cross-sectional	Rural	Health clinic	To evaluate the nature of the association of intestinal helminths with the prevalence and clinical outcomes of Plasmodium infection.	702	702	1	82	1	82	S. mansoni	P. falciparum, P. Vivax	Microscopy	NA	NA	Kato-Katz	NA	NA	Presence of helminth eggs on Kato-Katz slides.	Microscopy	NA	NA	Giemsa stained blood films	NA	NA	Presence of Plasmodium parasites in a blood film from a febrile patient. Cases were also classified as severe or non-severe.	Concurrent infection with Plasmodium and one or more species of intestinal helminths.	0	age, sex, nutritional status	None	Logistic Regression	Pre-specified confounders	NA	NA	Adjusted Odds Ratio (AOR)	95% Confidence Intervals (CI)	M-S-	702	222	480
	Co-infection of urogenital schistosomiasis and malaria and its association with anaemia and malnutrition amongst schoolchildren in Dutse, Nigeria		Muhammed	https://doi.org/10.17159/sajs.2023/13846	3	South African Journal of Science	2023	2021	Nigeria	Cross-sectional	Rural	School	To determine the co-prevalence of urogenital schistosomiasis and malaria in schoolchildren and assess its implication on anaemia and malnutrition.	300	300	5	15	5	15	S. haematobium	Plasmodium spp.	Microscopy	NA	NA	Urine filtration	NA	NA	Presence of S. haematobium eggs in 10 mL of urine.	Microscopy	NA	NA	Thick Smear (Giemsa-stained)	NA	NA	Presence of asexual forms (trophozoites) and/or gametocytes of Plasmodium spp. on the blood film.	Concurrent positive diagnosis for both S. haematobium and Plasmodium spp.. The prevalence was 3.3%.	0	village of residence, sex, age group, stunting status, and underweight status	Not specified	Logistic Regression	Univariable screening	NA	NA	Adjusted Odds Ratio (aOR).	95% Confidence Interval (CI).	M-S-	300	31	269
	Effects of concomitant <i>Schistosoma haematobium</i> infection on the serum cytokine levels elicited by acute <i>Plasmodium falciparum</i> malaria infection in Malian children		Lyke	https://doi.org/10.1128/iai.01822-05	6	Infection and Immunity	2006	2002-2003	Mali	Cohort	Rural	Community + Health clinic	To determine whether underlying S. haematobium infection affected the cytokine responses to acute falciparum malaria.	676	676	4	14	4	14	S. haematobium	P. falciparum	Microscopy	NA	NA	Urine filtration	NA	NA	Presence of S. haematobium eggs in urine samples. Children were categorized as Sch(+) or Sch(-).	Microscopy	NA	NA	Blood smear analysis	NA	NA	A clinical episode of malaria was defined as P. falciparum parasitemia and an axillary temperature of ≥37.5°C or symptoms leading to treatment-seeking behavior.	The study was designed to compare Sch(+) and Sch(-) groups. Co-infection was defined as a Sch(+) child developing an acute malaria episode during follow-up.	0 to 6 months	S. haematobium status	All children received 400 mg albendazole at enrollment to clear other intestinal helminths. S. haematobium was treated with praziquantel after the study follow-up was complete.	Student's t-test; Mann-Whitney rank sum analysis; Linear regression analysis.	NA	NA	NA	p-value	Range	M-S-	607	NA	NA
	Asymptomatic Malaria Infection and Hidden Parasitic Burden in Gabonese Schoolchildren: Unveiling Silent Co-Infections in Rural and Urban Settings		Makouloutou-Nzassi	https://doi.org/10.3390/tropicalmed10010011	2	Tropical Medicine and Infectious Disease	2025	2021	Gabon	Cross-sectional	Urban and Rural	School	To determine the prevalence of co-infection with malaria and intestinal parasites and assess its association with anemia in school-aged children.	470	470	3	17	3	17	S. haematobium	Plasmodium spp.	Microscopy	NA	NA	Urine centrifugation method	NA	NA	Presence of S. haematobium eggs in centrifuged urine sediment.	Microscopy	NA	NA	Thick blood smear (Giemsa-stained)	NA	NA	Asymptomatic malaria was defined as the presence of Plasmodium in the blood by microscopy, with an axillary temperature of <37.5°C and no fever in the past 2 weeks.	Concurrent infection with Plasmodium and another parasite (S. haematobium, intestinal parasites, or filaria).	0	IPI, Filaria, S. haematobium status, Anemia status	NA	Logistic Regression Model	NA	NA	NA	Odds Ratio	95% Confidence Interval (CI)	M-S-	470	327	143
	The epidemiology of polyparasitism and implications for morbidity in two rural communities of Côte d'Ivoire.		Huerlimann	https://doi.org/10.1186/1756-3305-7-81	2	Parasites & Vectors	2014	2011	Côte d'Ivoire	Cross-sectional	Rural	Community	To study the patterns of multiple species parasite infection and the associations and interactions between infection, clinical indicators, and self-reported morbidity.	1095	852	0	999	0	999	S. mansoni, S. haematobium	P. falciparum, P. malariae, P. ovale	Microscopy	Microscopy	NA	Urine filtration method	Kato-Katz thick smears (41.7 mg)	NA	Presence of S. mansoni eggs in stool (by Kato-Katz), or presence of S. haematobium eggs in urine (by filtration), or presence of microhematuria (by reagent strip).	Microscopy	Antigen	NA	Giemsa-stained thick and thin blood films.	ICT ML01 Malaria Pf kit	NA	Presence of parasites on Giemsa-stained blood film.		0	age group, sex, socioeconomic status, P. falciparum (status or intensity), P. malariae, S. haematobium, S. mansoni (status or intensity), Hookworm (intensity), E. histolytica/E. dispar (intensity), E. coli, E. nana, I. bütschlii, G. intestinalis (intensity), C. mesnili, B. hominis, number of concurrent pathogenic infections, and malnutrition status.	Previous interventions: One study village (Sahoua) had received multiple rounds of deworming prior to the study. The other village (Ancien Carrefour) had not. &lt;br> Interventions at study conclusion: All participants were offered treatment free of charge for soil-transmitted helminths (albendazole), Schistosoma infection (praziquantel), clinical malaria (artemisinin-based combination therapy), …	Logistic Regression	A forward stepwise elimination approach was used, including covariates with a significance level of 0.15 from bivariate analyses.	NA	NA	Odds Ratio	95% Confidence Intervals (CIs)	M-S-	912	586	326
	Impact of schistosome infection on <ovid:i>Plasmodium falciparum</ovid:i> malariometric indices and immune correlates in school age children in Burma Valley, Zimbabwe.		Sangweme	https://doi.org/10.1371/journal.pntd.0000882	12	PLoS Neglected Tropical Diseases	2010	2004-2005	Zimbabwe	Cohort	Rural	School	To investigate how schistosome infection affects malaria parasite prevalence, density, and distribution, and to examine the impact of co-infection on hemoglobin and malaria antibody levels.	605	485	6	17	6	17	S. mansoni, S. haematobium	P. falciparum	Microscopy	Microscopy	NA	Urine filtration technique	Formal ether concentration method	NA	Detection of eggs in any of the 3 urine samples (S. haematobium) or in the stool sample (S. mansoni).	Microscopy	NA	NA	Giemsa-stained thick and thin blood films.	NA	NA	"The detection of any P. falciparum malaria blood stage parasite was conclusive of malaria infection".	Children were categorised as co-infected (S+M) if they tested positive for both schistosome and malaria parasites at baseline using the specified diagnostic methods.	0	Not infected (N), Schistosome only (S), Malaria only (M), Schistosome + Malaria co-infected (S+M).	Children received treatment at each time point based on their infection status. Schistosome-infected children were treated with praziquantel. Malaria-positive children were treated with a combination of chloroquine and sulfadoxine/pyrimethamine.	Comparison of means and proportions using: Chi-square tests, Analysis of Variance (ANOVA), t-test (with Bonferroni correction), and the Mann-Whitney test.	NA	NA	NA	P-values from statistical tests were used to assess significance.	Standard Error of the Mean (SEM)	M-S-	485	138	347
	Effects of Age, Gender and Soil-Transmitted Helminth Infection on Prevalence of Plasmodium Infection among Population Living in Bata District, Equatorial Guinea.		Mene	https://doi.org/10.3390/tropicalmed8030149	4	Tropical Medicine and Infectious Disease	2023	2020-2021	Equatorial Guinea	Cross-sectional	Urban and Rural	Community	To report the malaria and soil-transmitted helminth (STH) infection epidemiology in the continental region of Equatorial Guinea, specifically focusing on prevalence and parasite density distribution by age, sex, and type of STH infection.	402	402	1	86	1	86	Schistosoma spp. (S. intercalatum)	P. falciparum, P. malariae, P. ovale	Microscopy	NA	NA	Kato-Katz technique (41.7 mg template)	NA	NA	Detection of eggs by two independent technicians during microscopic examination of Kato-Katz smears.	Microscopy	Antigen	NA	Thick Smear	mRDT (Carestart malaria Pf/PAN (PfHRP2/pLDH) Ag Combo)	NA	A positive mRDT result that was confirmed by Thick Blood Smear (TBS) microscopy. A TBS was considered positive if two independent microscopists reported ≥2 parasites.	Participants testing positive for both malaria (via confirmed microscopy) and any STH (via Kato-Katz).	0	age, sex , location	Participants with positive mRDT results were treated according to national guidelines. It was noted that only 51.9% of adults reported owning a bed net. Previous interventions in the region included insecticide spraying and LLIN distribution, but with poor outcomes due to lack of funding.	Logistic Regression	Likelihood ratio test Variables with p 0.2 in univariate analysis were included in the multivariate model. Backward elimination using a likelihood ratio test (p 0.05) was used to select the final model.	NA	NA	Odds Ratio	95% Confidence Intervals (CI)	M-S-	339	140	262
[truncated: 123 more columns]

## Sheet: Quality Appraisal
title	author	Q1: Was the research question or objective in this paper clearly stated?	Q1 Justification	Q2: Was the study popula-tion clearly specified and defined? Were in-clusion and exclusion criteria for being in the study prespecified and applied uniformly to all participants? (For case-control studies, were cases and controls clearly differentiated?)	Q2 Justification	Q3: Is the sampling method clearly described? Is the sample representative of the population from which it is drawn and was a sample size justification, power description, or variance and effect estimates provided? (For RCTs was the method of randomisation described and is risk of bias low? For case-control studies, was selection of cases and controls clearly described?)	Q3 Justification	Q4: Response rate >50% or differences between respondents and non-respondents described? Was loss to follow-up after baseline 20% or less (if applicable)?	Q4 Justification	Q5: Were risk factors for Malaria and Schisto-some infection clearly defined and imple-mented consistently across all study participants?	Q5 Justification	Q6: Were malaria and schistosomiasis diagnoses based on valid and reliable methods?	Q6 Justification	Q7: Was the definition of co-infection clearly stated and was the reference group clearly defined?	Q7 Justification	Q8: Were exposures and outcomes measured independently by two people?	Q 8 Justification	Q9: Were adjusted effect estimates shown? For example, were age and gender adjusted for where relevant?	Q9 Justification	Score
Title of the paper	Last name of first author
Assessing risk factors for malaria and schistosomiasis among children in Misungwi, Tanzania, an area of co-endemicity: A mixed methods study	Duguay	yes	clearly states its objective: "to understand population vulnerabilities, and identify socio-ecological factors associated with malaria, schistosomiasis, and co-infection among school-aged children in Misungwi, Lake Victoria Zone, Tanzania, using an explanatory sequential mixed-methods approach."	yes	The population is well-defined: "1,122 children aged 5 to 14 years old" from "Misungwi district, Lake Zone, Tanzania" sampled in "January 2022." Inclusion criteria clearly state one randomly selected child per household within the age range.	yes	Clear sampling methodology: "45 households were randomly selected from each cluster using a census list." Sample size calculation provided in S1 Text with "80% power and 5% precision, assuming a seroprevalence of 50%."	yes	1,122 children were included out of 1,296 planned (86.6% completion rate), well above the 50% threshold.	yes	isk factors are comprehensively defined in S2 Text, including individual (age, sex), social (SES, education, knowledge), and environmental determinants (temperature, NDVI, distance to Lake Victoria) with consistent application across participants.	yes	Malaria diagnosed using rapid diagnostic tests (CareStart RDTs) and schistosomiasis using immunochromatographic IgG-IgM rapid tests (LDBio Diagnostics), both validated methods.	yes	Co-infection clearly defined as children testing positive for both malaria and schistosomiasis concurrently. Reference groups are explicitly stated in the analysis.	yes	The paper doesn't explicitly state that exposures (collected via questionnaire) and outcomes (diagnostic tests) were measured by different people, though they likely were.	yes	Both univariable (S4 Text) and multivariable adjusted analyses presented with adjusted odds ratios and 95% confidence intervals for all models.	9
Polyparasitism with Schistosoma haematobium, Plasmodium and soil-transmitted helminths in school-aged children in Muyuka–Cameroon following implementation of control measures: a cross sectional study	Sumbele	yes	The aim is clearly stated: "to determine the prevalence and determinants of polyparasitism with Schistosoma haematobium, Plasmodium and soil-transmitted helminths (STH) following sustained control measures, as well as evaluate the outcomes and clinical correlates of infection in school-aged children (SAC) living in the schistosomiasis endemic focus of Muyuka-Cameroon."	yes	Well-defined population: 638 SAC aged 4-14 years from three rural localities (Bafa, Ikata, and Likoko) in Muyuka Health District, Cameroon, examined between March and June 2015.	yes	Clear methodology: "45 households were randomly selected from each cluster using a census list." Sample size calculated using n=Z²pq/d² formula with 80% power, 5% precision, based on 34.3% schistosomiasis prevalence.	No	No information provided about response rate or comparison between respondents and non-respondents.	yes	Risk factors well-defined including demographic (age, sex, site), behavioral (water use, bathing practices, defecation), and environmental factors, with definitions provided in Additional files	yes	Valid methods used: malaria detected using Giemsa-stained blood films, S. haematobium by filtration/microscopy of urine, and STH by Kato-Katz method for stool.	yes	Clearly defined: "Polyparasitism was defined as infection with ≥2 of the parasites (S. haematobium/Plasmodium/STH)."	unclear	Not explicitly stated whether exposures (questionnaire) and outcomes (diagnostic tests) were measured by different people.	yes	Table 3 presents adjusted odds ratios with 95% confidence intervals from multivariate mixed effects logistic regression analysis.	7
Prevalence of polyparasitic infection among primary school children in the Volta Region of Ghana	Orish	yes	The research objective is clearly stated in the background: "This study looked at the prevalence of polyparasitic infections among children in the Volta Region of Ghana." The aim is specific and includes the population (children), exposure/outcome (polyparasitic infections), and location (Volta Region).	yes	The study clearly defines the population as "550 primary school children (aged 6–14 years) in 3 districts in the Volta Region." Age range, setting (primary schools), and geographic location are all specified.	no	While sample size calculation is provided (335 minimum using Cochran formula), the actual sampling method is vague. The paper only states schools were "purposefully selected" without describing the selection criteria or how individual children were selected within schools.	No	The paper provides no information about response rates, refusals, or non-participation. We don't know how many children were approached versus how many participated.	no	While the paper mentions collecting socioeconomic information through questionnaires, it doesn't clearly define what risk factors were assessed or how they were measured. The results show some variables (housing type, toilet facility) but definitions aren't provided in methods.	yes	The study uses appropriate diagnostic methods: RDT and Giemsa microscopy for P. falciparum, wet mount for intestinal parasites, and sedimentation method for S. haematobium. These are standard, validated techniques.	no	While the paper discusses "polyparasitic infection," it doesn't explicitly define whether this means concurrent or sequential infections, or the timeframe for considering infections as co-occurring.	unclear	While the paper discusses "polyparasitic infection," it doesn't explicitly define whether this means concurrent or sequential infections, or the timeframe for considering infections as co-occurring.	yes	The paper reports multivariate logistic regression with adjusted odds ratio (aOR 2.45, 95% CI 1.32-4.42, P=.007) for P. falciparum and S. haematobium association.	4
Prevalence of malaria-helminth co-infections among children living in a setting of high coverage of standard interventions for malaria and helminths: Two population-based studies in Senegal.	Afolabi	yes	The authors clearly state their objective to "determine the prevalence of malaria-helminth co-infection" in two districts of Senegal where control programmes have been sustained (see abstract and introduction).	yes	Population is well-defined: children aged 1-14 years in Saraya (rural) and Diourbel (sub-urban) districts. Inclusion criteria specified: resident for ≥6 months, parental consent. Enrollment dates clearly stated (June and November 2021).	no	While multi-stage sampling and Lot Quality Assurance Sampling are mentioned, no formal sample size justification or power calculation provided. They state needing 500 participants based on expected 13-25% prevalence but don't provide variance estimates or statistical power assessment.	no	No response rates reported. The paper doesn't describe how many were approached versus enrolled, or differences between respondents and non-respondents.	yes	Risk factors (sociodemographic, environmental, behavioral) are clearly defined in Tables 1-2 and applied consistently across all participants.	yes	Valid diagnostic methods used - microscopy and PCR for malaria; Kato-Katz, urine filtration, POC-CCA, and PCR for schistosomiasis.	yes	Co-infection explicitly defined as "infection involving Plasmodium spp with at least one helminth parasite."	unclear	Methods don't specify if personnel collecting exposure data (questionnaires) were different from those performing diagnostic tests.	yes	Table 5 presents both unadjusted and adjusted odds ratios with 95% confidence intervals for risk factors.	6
Prevalence and clinical correlates of Schistosoma mansoni co-infection among malaria infected patients, Northwest Ethiopia	Getie	yes	The research aim is clearly stated in the abstract and methods: "Therefore, the aim of this study was to assess prevalence of Schistosoma mansoni co-infection and associated clinical correlates in malaria patients." This meets the criteria for a clear objective with defined population (malaria patients), exposure (S. mansoni co-infection), and outcome (clinical correlates).	yes	The study clearly defines the population and criteria. Inclusion: "Microscopically confirmed malaria patients who provided both blood and stool samples." Exclusion: "Patients who attended antiretroviral therapy and antenatal outpatient departments, and patients who had confirmed chronic diseases and concurrent intestinal helminths other than S. mansoni." Location and time are specified: Chwahit H…	yes	The sampling method is described with justification: "Single population proportion formula was used. Assuming 15% of malaria and S. mansoni co-infection [6], 95% level of significance, 5% precision and 5% non response rate, a total of 205 study participants were recruited using a random sampling technique." Sample size calculation is provided.	no	The study does not report response rate or differences between respondents and non-respondents. We don't know how many malaria patients were approached versus how many agreed to participate. This information is missing.	yes	Risk factors are clearly defined and consistently applied. The study examines age groups, sex, residence (urban/rural), and living near swampy areas. These demographic and environmental factors are clearly categorized and applied to all participants as shown in Table 1	yes	Both diagnoses use valid laboratory methods. Malaria: "Thick and thin blood films were prepared... stained with 10% Giemsa... read by an experienced malaria microscopist." S. mansoni: "Stool samples were processed with Kato-Katz technique using standardized template." These are standard, reliable diagnostic methods.	yes	Co-infection is clearly defined as concurrent infection with both malaria (confirmed microscopically) and S. mansoni (confirmed by Kato-Katz). The reference group is explicitly stated as "malaria only infected" patients throughout the analysis.	unclear	The paper does not specify whether exposure data (demographics, risk factors) and outcome data (laboratory diagnoses) were collected by different people. This information is not provided, suggesting the same team may have collected all data.	yes	The study presents both crude frequencies and adjusted analyses. Logistic regression models with 95% confidence intervals are shown in Tables 1 and 4. They examine associations between risk factors and co-infection, adjusting for relevant variables.	7
Prevalence and Associated Factors of Schistosoma mansoni and Other Intestinal Helminthes Co-Infection Among Malaria Positive Patients in Malaria Endemic Areas of Northeast, Ethiopia: A Cross-Sectional Study	Metaferia	yes	The aim is explicitly stated in the abstract and introduction: "to assess the prevalence and associated factors of Schistosoma mansoni and other intestinal Helminthes co-infection among malaria positive patients in malaria endemic areas of Northeast Ethiopia." This clearly defines the population (malaria patients), exposure (risk factors), and outcome (S. mansoni co-infection).	yes	The study clearly defines inclusion criteria (microscopically confirmed malaria patients with access to Kemisse HC and Chefa Robit HC) and exclusion criteria (patients on anti-helminthic treatment and critically ill patients). These were applied uniformly to all participants.	yes	The authors provide a detailed sample size calculation using single population proportion formula with 95% CI, 0.9% malaria prevalence, 5% precision, plus 5% non-response rate = 145 participants. They used systematic random sampling from 305 total malaria cases with clear sampling interval (every 2nd case).	unclera	The study reports enrolling 145 participants but doesn't mention the actual response rate or any refusals. No comparison between respondents and non-respondents is provided. This is a significant omission for quality assessment.	yes	Risk factors are well-defined in the methods and tables, including socio-demographic variables (age, sex, occupation), behavioral factors (swimming, fishing, hand washing), and environmental factors (river proximity). Data collection methods using pre-tested questionnaires are described.	yes	Both infections used standard microscopy methods. Malaria: Giemsa-stained thick/thin blood films examined by certified microscopists with 10+ years experience. Schistosomiasis: Formol-ether concentration technique with microscopic examination by three senior technologists.	no	While the study reports co-infection prevalence (29.7%), it doesn't explicitly define whether this is concurrent or sequential infection. The reference group (malaria-only patients) is implied but not explicitly stated.	yes	Exposure data (risk factors) were collected by "trained public health officers" via questionnaire, while outcome data (infections) were determined by "senior medical laboratory technologists" through microscopy. Clear separation of personnel.	yes	The study presents both crude (COR) and adjusted odds ratios (AOR) with 95% confidence intervals. Multivariable logistic regression adjusted for potential confounders, with clear model selection criteria (p<0.2 for inclusion).	7
Partnering Parasites: Evidence of Synergism between Heavy Schistosoma haematobium and Plasmodium Species Infections in Kenyan Children	Florey	yes	The study clearly states its objective in the abstract: "to help identify the social and environmental determinants of multiple parasite infection" and specifies the population (Kingwede, Kenya), exposures (social and environmental determinants), and outcomes (S. haematobium and Plasmodium co-infection patterns).	yes	The authors clearly describe: "Residents of Kingwede, Kenya aged 8 years and older" with specific inclusion criteria. They provide demographics, location details (coastal Kenya, ~50km southwest of Mombasa), and time period (May-July 2006).	no	While they describe a "complete demographical profile" and "household-based community survey," there's no sample size calculation, power analysis, or variance estimates provided. They appear to use a census approach rather than random sampling.	yes	935 of 1,854 eligible individuals participated (50.4%), with 766 providing complete data (41.3%). The authors note that "Non-participants were not otherwise significantly different from participants in terms of age or household size."	yes	Risk factors are well-defined: SEP using asset index with principal components analysis, water contact behaviors combining multiple activities, bed net use as binary variable, outdoor night activity, etc. These definitions were applied consistently across all participants.	yes	S. haematobium diagnosed by microscopic examination of filtered midday urine and Plasmodium detected using PCR/LDR-FMA, both validated methods superior to self-report or clinical diagnosis alone.	yes	Co-infection clearly defined as concurrent infection with both parasites. The study differentiates between: no infection, S. haematobium only, Plasmodium only, and co-infection throughout analyses.	yes	"trained interviewers conducted questionnaires" for exposure data while laboratory personnel performed diagnostic tests. Different people collected exposure and outcome data.	yes	The study provides both crude and adjusted analyses using GEE models, controlling for multiple confounders. Tables 2-6 show adjusted odds ratios with 95% confidence intervals.	8
Co-endemicity of Plasmodium falciparum and Intestinal Helminths Infection in School Age Children in Rural Communities of Kwara State Nigeria	Adedoja	yes	The research objective is clearly stated in the abstract: "This study determined the prevalence, impact and possible interaction of Plasmodium falciparum and intestinal helminths co-infection among school children in rural communities of Kwara State, Nigeria." This includes the population (school children), exposure (P. falciparum and intestinal helminths), and outcome (co-infection).	yes	The study clearly defines the population: "1017 primary school pupils of ages 4–15 years" from "Pategi and Lafiagi communities in Nigeria" during "October 2012 to May 2013." Inclusion criteria are stated: "All school children who were willing to be part of the study were included."	no	The study uses convenience sampling ("All school children who were willing to be part of the study were included") rather than random sampling. No sample size justification, power calculation, or variance estimates are provided.	no	The paper does not provide information about response rates or differences between respondents and non-respondents. No information is given about how many children were approached versus how many participated.	no	While the paper mentions various risk factors in the discussion (poverty, water contact, environmental factors), it does not clearly define specific risk factors that were measured consistently across all participants. The study focuses on prevalence rather than risk factor assessment.	yes	The diagnostic methods are clearly described and valid: Malaria: "confirmed by microscopy using thick and thin blood films" Intestinal helminths: "Kato-Katz and formol-ether concentration techniques" S. haematobium: "sedimentation method" for urine These are standard, validated diagnostic methods	no	While the paper reports co-infection prevalence (14.4%) and discusses various combinations, it does not explicitly define what constitutes co-infection (concurrent vs. sequential) or clearly state the reference groups for comparisons.	no	The paper does not mention whether diagnostic tests and exposure assessments were performed by different people. There is no information about blinding or independent verification of results.	yes	study report cOR and aOR Table 6	4
Severity of Schistosoma haematobium co-infection with malaria in school-children is potentially modulated by host CD14 gene variants	Oboh-Imafidon	yes	The research objective is clearly stated in the abstract: "to decipher the role of single or co-infected disease scenarios on immune system regulation" and specifically "to extrapolate the effect of host CD14 (-159 C/T; rs2569190) genetic variants on schistosome egg count."	yes	The study clearly defines the population as school-children below 19 years from Ore and Ilie communities in Osun state, Nigeria, with residency >1 year. They recruited 144 participants with demographics provided (mean age 10.97 years, 77 males, 67 females).	no	The sampling method is not described. While they state it's a cross-sectional study conducted January-October 2015, they don't explain how the 144 participants were selected from the communities. No sample size justification or power calculation is provided.	no	No information about response rate, number of individuals approached vs enrolled, or characteristics of non-respondents is provided.	yes	The main exposure (CD14 genetic variants: wild type CC, heterozygous CT, mutant TT) is clearly defined and implemented consistently through TaqMan SNP genotyping assay.	yes	Both infections diagnosed with valid methods: Schistosomiasis: Microscopy of filtered urine with egg counting Malaria: Both allele-specific nested-PCR (msp-1 and msp-2) and real-time PCR assay	no	While the study examines "schistosomiasis+malaria" vs "schistosomiasis only," they don't explicitly define whether co-infection means concurrent or sequential infection.	no	The study doesn't specify whether CD14 genotyping (exposure) and infection diagnosis (outcome) were performed by different people to prevent bias.	no	While Table 3 shows binary logistic regression for co-infection outcome with CD14 variants, they only present coefficients and ORs without showing both adjusted and unadjusted estimates. They mention controlling for age, sex, and PCV but don't present the unadjusted comparisons	4
Infection of Plasmodium falciparum and helminths among school children in communities in Southern and Northern Ghana	Akosah-Brempong	yes	The aim is clearly stated: "This study assessed the infection burden of Plasmodium, Schistosoma species and STH infections among school children in communities in Southern and Northern Ghana." This includes the population (school children), setting (Southern and Northern Ghana communities), and outcomes (infection burden of specific parasites).	yes	The population is well-defined: "School children aged (2–15 years)" from specific named communities. The study provides demographics (493 children: 241 males, 252 females) and clear geographic locations. However, formal inclusion/exclusion criteria beyond age and consent are not explicitly stated.	no	The sampling appears to be convenience-based: "Every primary school child who was willing to be part of the study and whose parents provided informed consent was considered." No random sampling method, sample size justification, or power calculation is provided.	no	No response rate is reported. The study doesn't mention how many children were approached versus how many participated, nor any comparison between respondents and non-respondents.	no	While the study describes community characteristics (proximity to water bodies, lack of sanitation), it doesn't formally define specific risk factors with operational definitions that were systematically assessed across all participants.	yes	Valid diagnostic methods were used: Malaria: Microscopy with Giemsa-stained thick/thin blood smears S. mansoni: Formol-ether concentration technique S. haematobium: Routine urine examination These are standard, accepted diagnostic techniques.	no	While co-infection prevalence is reported (4.5%), the study doesn't explicitly define whether co-infections were concurrent or sequential, nor clearly define the reference group for comparisons.	no	The study doesn't indicate whether different personnel collected exposure data versus diagnostic samples, or if blinding was used.	yes	Table 2 presents multivariate analysis with adjusted odds ratios (aOR) and 95% confidence intervals, adjusting for relevant variables like age and gender.	4
Concomitant infection by Plasmodium falciparum and Schistosoma heamatobium among school children in a rural area of Senegal	Tine	Yes	The study clearly states its objectives: "Les objectifs de l'étude étaient de mesurer la fréquence de la co-infection paludisme bilharziose urinaire et d'analyser les facteurs pouvant influencer la coexistence de ces deux affections chez les enfants d'âge scolaire" (to measure frequency of malaria-urinary schistosomiasis co-infection and analyze influencing factors in school-age children)	Yes	Well-defined population - children aged 5-15 years with simple malaria, from specific health posts (Niakhar, Toucar, Diohine) in Fatick district, Senegal, 150km from Dakar.	No	The study states 120 patients were recruited but doesn't explain the sampling method. No mention of random sampling, consecutive sampling, or sample size justification.	unclear / no	No information provided about response rate, refusals, or differences between participants and non-participants.	yes	Risk factors are clearly defined - age groups (5-9 vs 10-15 years), sex, parasitemia density (≥5000 vs <5000 trophozoites/μL), and water body frequentation (yes/no).	yes	Valid methods used - RDT (Parachek®) and Giemsa-stained thick smear for malaria; urine filtration on millipore membrane for S. haematobium eggs.	yes	Co-infection clearly defined as children having both positive malaria tests (RDT + thick smear) AND S. haematobium eggs in urine. Reference groups are implicit.	no	The study doesn't specify whether different personnel performed exposure assessments (e.g., water contact questions) and outcome measurements (microscopy).	yes	Table 1 shows both univariate and multivariate analyses for the co-infection outcome. Adjusted odds ratios with 95% CI are provided for all risk factors.	6
COINFECTION WITH PLASMODIUM FALCIPARUM AND SCHISTOSOMA HAEMATOBIUM: PROTECTIVE EFFECT OF SCHISTOSOMIASIS ON MALARIA IN SENEGALESE CHILDREN?	Briand	yes	The authors clearly state: "The purpose of this study was to investigate coinfection with malaria and urinary schistosomiasis in a population of children in Senegal exposed to both diseases." This specifies the population (children), exposure (schistosomiasis), and outcome (malaria).	yes	Clear specification: "523 children between 3 and 15 years of age" from "two villages of Niakhar (Diohine and Toucar)" enrolled "in March 2002". Demographics, location, and time period are all provided.	no	While they mention selecting from a cohort of 1,129 subjects and provide inclusion criteria, they don't describe how the original cohort was sampled. No sample size justification or power calculation is provided.	yes	Though exact response rate isn't given, they describe differences between selected and non-selected children: "These children were similar with regard to sex and malaria parasite density compared with the 523 children selected, but they were slightly older."	yes	S. haematobium egg load clearly defined as eggs per 10 mL urine with specific categories (0, 1-9, 10-49, ≥50 eggs/10mL). Applied consistently to all participants.	yes	Both use standard methods - Giemsa-stained thick smear for malaria and urine filtration technique (Nytrel filter) for S. haematobium eggs.	no	The study examines associations but never explicitly defines co-infection or states whether they consider it concurrent or sequential. S. haematobium measured once (March 2002) while malaria measured multiple times.	no	No information provided about whether different people performed malaria microscopy versus urine filtration. The paper doesn't specify if measurements were done by the same or different technicians.	yes	Table 5 presents adjusted effect estimates specifically for the outcome of interest (P. falciparum density in relation to S. haematobium egg load), with 95% confidence intervals. Both adjusted and unadjusted estimates are provided.	6
The burden and epidemiology of polyparasitism among rural communities in Kano State, Nigeria.	Dawaki	yes	The research question is clearly stated: "The present study aimed to determine the epidemiology of polyparasitism (multiple parasitic infections) among rural communities in Kano State, North Central Nigeria." This clearly describes the goal, population (rural communities), exposure (parasitic infections), and outcome (polyparasitism).	yes	The study population is well-defined: 551 individuals aged 1-90 years from five rural communities in Kano State. Inclusion criteria (signed consent, provided samples) and exclusion criteria are specified. Demographics, location (five specific districts), and time period (May-June 2013) are clearly described.	yes	Sampling method is clearly described: random selection of five districts from LGAs, then random selection of two rural communities per district. Sample size calculation provided using Lwanga and Lemeshow formula (minimum 384 subjects needed). Universal sampling was used within selected communities.	yes	Response rate is 90.5% (551/609 eligible individuals). The paper clearly states that 609 individuals agreed to participate, but 551 met inclusion criteria by providing all required samples and completing the questionnaire.	yes	Risk factors for malaria and schistosome infections are clearly defined through a structured questionnaire covering sociodemographic factors (age, gender, education), environmental factors (water sources, sanitation), and behavioral factors (hygiene practices, shoe-wearing). These definitions were applied consistently to all participants.	yes	Malaria diagnosed using RDT, Giemsa-stained blood films, and PCR. Schistosomiasis diagnosed using urine sedimentation (S. haematobium) and Kato-Katz technique (S. mansoni). These are valid, reliable, and standard diagnostic methods.	no	The study does not explicitly define Schisto-Malaria co-infection. While it reports individual prevalences and examines associations in Table 5, it doesn't specify whether co-infection means concurrent or sequential infection, nor does it clearly define the reference group for this specific co-infection analysis.	no	The paper does not explicitly state whether risk factor data (collected via questionnaire) and laboratory diagnoses were performed by different people. While it mentions research assistants for questionnaires and laboratory examination procedures, independent measurement is not confirmed.	no	Table 5 shows associations between malaria and schistosomiasis, but only presents unadjusted relative risks. No adjusted odds ratios or relative risks controlling for age and gender are provided for the Schisto-Malaria co-infection outcome. While Tables 3-4 show adjusted ORs, these are for intestinal polyparasitism, not for Schisto-Malaria co-infection specifically.	6
Schistosoma haematobium effects on Plasmodium falciparum infection modified by soil-transmitted helminths in school-age children living in rural areas of Gabon	Dejon-Agobé	yes	The aim is clearly stated on page 1: "we investigated the effect of schistosomiasis, considering soil-transmitted helminths (STH), on prevalence and incidence of Plasmodium falciparum infection." This specifies the population (school-age children), exposure (schistosomiasis/STH), and outcome (P. falciparum infection).	yes	Page 4 clearly describes "School-age children living in two vicinities of Lambaréné" with specific inclusion criteria (no known chronic diseases, living in area ≥1 year) and exclusion criteria (recurrent/severe disease other than malaria/helminths).	yes	The study describes recruiting through homes and schools, with sample size calculation provided (249 per group, 498 total, based on detecting 12.5% difference with 80% power).	yes	754 children consented, 739 included at baseline (98%), and 586/739 (79%) agreed to follow-up. Loss to follow-up details are provided.	yes	S. haematobium defined by urine filtration for eggs, P. falciparum by thick blood smear microscopy, STH by Kato-Katz technique. These definitions were applied consistently to all participants.	yes	Standard validated methods used - microscopy (Lambaréné method) for malaria, urine filtration for S. haematobium, and Kato-Katz for STH.	yes	Co-infection clearly defined as participants positive for both P. falciparum and S. haematobium (9% at baseline). Reference groups clearly defined as Schistosoma-negative vs positive.	no	While "two readers" are mentioned for stool slides, the paper doesn't clearly state that exposure and outcome measurements were performed by different people.	yes	Tables 4 and 5 show both crude and adjusted ORs for the association between S. haematobium and P. falciparum infection. Table 4 shows aOR=1.5 [0.98-2.18] for S. haematobium's effect on P. falciparum infection, adjusted for location, sex, age, and STH species.	8
Epidemiological and clinical implications of asymptomatic malaria and schistosomiasis co-infections in a rural community in western Kenya.	Kamau	yes	The study clearly states its aim to "investigate the prevalence of malaria and schistosomiasis co-infections, and the hematologic and blood chemistry abnormalities in asymptomatic adults in a rural fishing community in western Kenya." Population, exposure, and outcome are clearly specified.	yes	Clear inclusion criteria provided: adults aged 18-35, without HIV, reported ≥2 sexual partners in past 3 months, willing to reside in Kisumu County for 24 months. Study period (February 2017-May 2018) and location (Kombewa, Kisumu County, Kenya) are specified.	no	The study doesn't describe how participants were recruited from the broader population for the parent RV393 cohort. No sample size justification or power calculation is provided. It only states this is a sub-study using samples from an existing cohort.	no	While 562/671 (84%) had complete data, there's no information about the initial response rate for enrollment or comparison between those with complete vs. incomplete data.	no	The study doesn't examine risk factors FOR malaria/schistosomiasis infection. It focuses on prevalence and consequences of infection rather than what factors lead to infection. Demographic variables are described but not as risk factors for infection.	yes	Malaria diagnosed using both microscopy and real-time PCR (molecular method). Schistosomiasis diagnosed using POC-CCA test (antigen test). These are valid, reliable methods.	yes	Co-infection clearly defined as positive Plasmodium PCR result AND positive CCA test. Four infection categories explicitly stated: parasite−/CCA−, parasite+/CCA−, parasite−/CCA+, parasite+/CCA+.	no	No information provided about whether different personnel performed different tests or if blinding was used. The methods don't specify if diagnostic tests were done independently.	no	Critically, the study does NOT report adjusted OR/RR for factors associated with Schisto-Malaria co-infection as an outcome. Table 5 shows adjusted models but uses infection status as the exposure variable (examining effects of co-infection on hematological outcomes), not as the outcome variable. No multivariable analysis of risk factors for co-infection is presented	4
Prevalence and correlates of intestinal schistosomiasis infection among school-aged children in North-Western Tanzania.	Mnkugwe	yes	The authors clearly state their objective to investigate "the prevalence of intestinal schistosomiasis and its association with malaria, anaemia and nutritional status among school children." The population (school children), exposures, and outcomes are specified.	yes	Clear specification provided: "School children aged 5–19 years from Nyamikoma village attending Fogofogo primary school." Inclusion criteria (residence, consent, assent) and exclusion criteria (recent praziquantel or antimalarial treatment) are stated.	yes	Justification: Systematic random sampling described in detail - 130-140 children per grade with equal sex distribution. Sample size calculation based on WHO formula is provided (n=830).	no	No information provided about response rate or differences between respondents and non-respondents.	no	While the study measures various factors like age, sex, and stool consistency, it doesn't clearly define these as risk factors for acquiring malaria or schistosomiasis infections.	yes	Valid diagnostic methods used - Kato-Katz technique for schistosomiasis (microscopy) and SD BIOLINE Malaria Ag P.f/Pan MRDT for malaria (antigen test).	yes	Co-infection clearly defined as children who tested positive for both intestinal schistosomiasis and malaria (1.6% or 13/824).	unclear	The paper doesn't specify whether different people collected exposure data versus performed diagnostic tests.	no	Crucially, while the paper presents regression analyses (Tables 3 and 4), these are for schistosomiasis infection alone or egg intensity, NOT for schistosomiasis-malaria co-infection as the outcome. No adjusted ORs are provided for factors associated with co-infection.	5
Plasmodium falciparum and Schistosoma mansoni coinfection and the side benefit of artemether-lumefantrine in malaria patients.	Abay	yes	The authors clearly state their aims: "This study aimed to investigate the extent of malaria-schistosomiasis co-infection and the antischistosomal effect of artemether-lumefantrine when administered to treat falciparum malaria in Kemise, Northeast Ethiopia." The population (malaria patients), exposure (artemether-lumefantrine), and outcomes (co-infection extent and antischistosomal effect) are sp…	yes	The study clearly describes the population: patients above 5 years old with uncomplicated P. falciparum malaria at Kemise Health Center, northeast Ethiopia, during September-November 2009. Inclusion criteria (age >5 years, uncomplicated P. falciparum, co-infected with S. mansoni) and exclusion criteria are clearly stated.	yes	The authors describe their sample size calculation using a formula for single population proportion, assuming 0.9% malaria prevalence, 95% confidence level, and 0.05 precision, yielding 138 + 10% for dropouts = 152 patients. However, they don't describe the actual selection process (e.g., consecutive sampling).	no	The study doesn't report response rate or how many eligible patients were approached versus enrolled. No information is provided about differences between participants and non-participants.	no	While the study examines associations with demographic factors (age, sex, education, residence), these are not explicitly defined as risk factors for infection. The study focuses on treatment effects rather than risk factor analysis.	yes	Valid diagnostic methods were used: microscopy with Giemsa staining for P. falciparum detection and Kato-Katz technique (performed on three consecutive days) for S. mansoni eggs, which are standard reliable methods.	no	The study mentions "co-infected with P. falciparum and S. mansoni" but doesn't explicitly define whether this means concurrent or sequential infection, or specify the timing requirements.	no	The methodology doesn't mention whether different people measured exposures and outcomes. There's no indication of independent assessment or blinding.	no	For the outcome of Schisto-Malaria co-infection, the study only reports crude percentages and p-values from chi-square tests (Table 1). No adjusted or unadjusted odds ratios or relative risks are provided for co-infection associations.	4
Epidemiological and clinical correlates of malaria-helminth co-infections in Southern Ethiopia.	Mulu	yes	The authors clearly state in the abstract and introduction: "Therefore, this study was conducted to assess the effects of intestinal helminth infections on the epidemiology and clinical patterns of malaria in southern Ethiopia where both infections are prevalent." This clearly describes the goal, population (southern Ethiopia), exposure (intestinal helminth infections), and outcome (epidemiology …	yes	The study clearly specifies: "Consecutive blood film positive malaria patients (N=230) and malaria negative asymptomatic individuals (N=233)" recruited at "Wondo Genet Health Center and Bussa Clinic, southern Ethiopia" in "2006." Inclusion criteria are clearly stated and applied uniformly.	no	While they describe using consecutive sampling of all malaria patients presenting during the study period, there is no sample size justification, power calculation, or variance estimates provided. The study lacks statistical justification for the sample size.	no	The paper does not provide any information about response rates or differences between respondents and non-respondents. They only report the final numbers included without mentioning how many were approached or declined participation.	yes	Helminth infections (the risk factors) are clearly defined with specific diagnostic methods: "direct microscopy and formol-ether concentration techniques" and "Kato Katz method" for quantification. These definitions were applied consistently to all participants.	yes	Malaria diagnosis used "Giemsa-stained thick and thin blood films" and schistosomiasis/helminths were detected using "direct microscopy and formol-ether concentration techniques" plus "Kato Katz technique" - all valid and reliable methods.	no	The study defines co-infection as concurrent malaria and helminth infection, stating "The rate of helminths co-infection among the malaria patients was 67% (154/230)." The reference group (those without co-infection) is implicit though could be more explicitly stated.	no	The paper does not specify whether exposures and outcomes were measured by different people or if any measurements were done independently by two people.	no	Table 5 shows associations between helminth infections and malaria co-infection with ORs and 95% CIs, but these appear to be unadjusted analyses. The paper mentions using "logistic regression analysis" but does not indicate adjustment for age, gender, or other confounders for the Schisto-Malaria co-infection outcome. While they show age and sex distributions separately, the main co-infection anal…	4
Association of TNF (rs1800629) promoter polymorphism and schistosomiasis with sub-microscopic asymptomatic Plasmodium falciparum infections in a schistosomiasis-endemic area in Zimbabwe.	Vengesai	yes	The research question is clearly stated in the abstract objectives: "associations of sub-microscopic asymptomatic P. falciparum with Schistosoma species and TNF (rs1800629) polymorphism were investigated." This clearly describes the goal with population (primary school children), exposures (Schistosoma species and TNF polymorphism), and outcome (sub-microscopic asymptomatic P. falciparum).	yes	The study clearly specifies "361 clinically healthy primary school children" aged 6-15 years from two specific schools (Bandanyenje Primary School in Makoni and Bemberi Primary School in Mount Darwin). Inclusion criteria are stated as children who agreed to participate with parental consent.	no	The paper does not describe how children were selected from these schools (random sampling, convenience sampling, or census). No sample size justification or power calculation is provided. It only states that specimens were obtained from "willing children."	no	No information is provided about response rates or how many children were initially approached versus how many participated. The paper only reports the final number of participants (n=361).	yes	TNF polymorphism (AA, AG, GG genotypes) and Schistosoma infections (S. haematobium and S. mansoni) are clearly defined and diagnostic methods are consistently described for all participants.	yes	Valid diagnostic methods are used: microscopy and nested PCR for P. falciparum, Kato-Katz technique for S. mansoni, and urine filtration technique for S. haematobium.	no	The paper does not explicitly define what constitutes "co-infection" - whether it means concurrent infection at the time of testing or includes sequential infections. The reference group is implied but not explicitly stated.	no	The paper does not mention whether different personnel performed the Schistosoma tests versus the malaria tests. There is no indication that measurements were done independently by different people	no	Table 3 only presents one model without indicating what variables were adjusted for. The paper does not show both adjusted and unadjusted ORs for the association between Schistosoma/TNF and P. falciparum infection. Although 95% CIs are provided, the requirement is to show both types of models.	4
Negative Association of Interleukin-33 Plasma Levels and Schistosomiasis Infection in a Site of Polyparasitism in Rural Cameroon.	Kamdem	yes	The research question is clearly stated: "to investigate the association of plasma levels of IL-33...with infection and liver fibrosis profiles of school children from an endemic area for Schistosoma mansoni, malaria and hepatitis (B & C) in rural Cameroon."	yes	Population clearly defined as schoolchildren aged 6-16 years from five public schools in Bokito subdivision, Cameroon.	no	The study doesn't describe HOW children were selected within schools (random, systematic, convenience, etc.). It only states that 275 participants were enrolled from 1002 children.	no	While 275/1002 participants were included (27.5%), the study doesn't analyze differences between respondents and non-respondents.	yes	IL Plasma defined as risk factor^	yes	Standard validated methods used - Kato-Katz thick smears for S. mansoni, Giemsa-stained thick smears for malaria.	no	While co-infections are reported (7.6%), the study doesn't clearly define what constitutes co-infection (concurrent vs. sequential) or specify the reference group.	no	States "two independent technicians" for Kato-Katz but unclear if exposure and outcome assessors were different people.	no	The study reports adjusted OR (AOR 0.99; 95% CI 0.97-1.01) for schistosomiasis infection alone, NOT for Schisto-Malaria co-infection as an outcome. The co-infection is mentioned descriptively but no adjusted analyses are provided specifically for this outcome.	4
Coinfection of intestinal schistosomiasis and malaria and association with haemoglobin levels and nutritional status in school children in Mara region, Northwestern Tanzania: a cross-sectional exploratory study.	Kinung'hi	yes	"This study examined whether intestinal schistosomiasis is associated with malaria and assessed the contribution of intestinal schistosomiasis and malaria on anaemia and undernutrition in school children in Mara region, North-western Tanzania."	yes	The population is well-defined: school children aged 6-15 years from grades 1-6 in five villages in Mara region. Clear inclusion criteria (residing ≥1 year, informed consent) and exclusion criteria are provided.	yes	Systematic random sampling is described with details about sampling intervals and sex balancing. Sample size justification is provided based on WHO recommendations (200 children per village).	yes	928 children (93.3%) had complete data and were included in the analysis, well above the 50% threshold.	no	The study does not clearly define specific risk factors for malaria and schistosome infection. It focuses on measuring prevalence and associations with health outcomes rather than examining risk factors.	yes	Valid diagnostic methods used: Kato-Katz for schistosomiasis (4 smears examined), Giemsa stain for malaria microscopy, performed by trained technicians.	no	The study does not clearly define co-infection (concurrent vs. sequential) or explicitly state the reference group. It reports co-infection prevalence but lacks a precise definition.	no	The study does not specify whether different personnel measured exposures versus outcomes.	no	The study does NOT provide adjusted OR/RR for malaria-schistosomiasis co-infection as an outcome. The multivariate analyses presented are for:	5
Increase of malaria attacks among children presenting concomitant infection by Schistosoma mansoni in Senegal.	Sokhna	yes	"Malaria attacks were recorded in 512 children aged 6-15 years living in Richard Toll (Northern Senegal) among whom 336 were infected by S. mansoni, and 175 were not." The aim to investigate how S. mansoni infection affects malaria susceptibility is explicit.	yes	Population is well-defined: children aged 6-15 years (initially 5-15) in Gallo Malick district of Richard Toll, enrolled September 1998. Exclusion criteria stated: those with other intestinal parasites (12 subjects) or urinary parasites (2 subjects) were excluded.	no	While they examined "all children aged between 5 and 15 years" (census approach), no sample size justification or power calculation is provided. The paper doesn't explain statistical power considerations.	no	The paper doesn't report what percentage of eligible children participated. They state 525 children underwent examinations but don't indicate how many were initially eligible or refused participation.	no	The study doesn't examine shared risk factors for both malaria AND schistosomiasis. It only examines S. mansoni infection status as a risk factor for malaria attacks, not risk factors for acquiring both infections.	yes	Malaria diagnosed by thick blood smear microscopy (≥5000 parasites/µl plus fever), S. mansoni by modified Kato-Katz method with two slides per stool sample - both are standard, valid methods.	no	This study does NOT examine malaria-schistosomiasis co-infection. It examines malaria attack incidence in S. mansoni-infected versus uninfected children over time. No definition of concurrent infection is provided because that's not the study outcome.	no	The paper doesn't specify whether different personnel performed stool examinations versus blood smears for malaria diagnosis.	no	While Table 1 shows adjusted ORs for sex, age, and S. mansoni egg load, these are for the outcome of malaria attacks, NOT for Schisto-Malaria co-infection. Since the study doesn't examine co-infection as an outcome, this criterion is not met per your instructions.	3
Co-infection of long-term carriers of Plasmodium falciparum with Schistosoma haematobium enhances protection from febrile malaria: a prospective cohort study in Mali.	Doumbo	yes	The research objective is clearly stated in the abstract and methods: "We evaluated the effect of baseline S. haematobium mono-infection, baseline P. falciparum mono-infection, and co-infection with both parasites on the risk of febrile malaria in a prospective cohort study of 616 children and adults living in Kalifabougou, Mali."	yes	Clear demographics provided: 616 children and adults, age 3 months to 25 years, from Kalifabougou, Mali, enrolled in May 2011. Inclusion/exclusion criteria explicitly stated (hemoglobin ≥7 g/dL, no fever, no antimalarial use in past 30 days).	yes	The authors describe using "age-stratified random sampling" from a complete village census of 4,394 individuals. They randomly sampled census ID numbers in an age-stratified manner, though no formal power calculation is provided.	yes	87% (747/857) agreed to screening, 93% (695/747) met criteria and enrolled. Loss to follow-up was 9% (56/616), well below the 20% threshold.	yes	All risk factors are clearly defined: S. haematobium (microscopy after urine filtration), P. falciparum (PCR), age, distance from river, anemia status (WHO criteria), sickle cell trait, etc.	yes	Valid methods used: S. haematobium diagnosed by microscopy after urine filtration with Nytrel filters; P. falciparum by PCR and microscopy with standardized protocols.	yes	Co-infection clearly defined as individuals positive for both S. haematobium (by microscopy) AND P. falciparum (by PCR) at baseline enrollment.	unclear	The paper doesn't explicitly state whether different personnel measured baseline infections versus malaria outcomes during follow-up.	no	While the study reports both adjusted and unadjusted analyses for how co-infection affects malaria risk, they do NOT report adjusted/unadjusted ORs for factors associated with having co-infection as an outcome. Co-infection is treated as an exposure variable, not as an outcome in their analyses.	7
Malaria and related outcomes in patients with intestinal helminths: a cross-sectional study.	Degarege	no	The study aim states "to evaluate the nature of association of intestinal helminths with prevalence and clinical outcomes of Plasmodium infection." While the study examines S. mansoni and malaria, it doesn't specifically state identifying risk factors of malaria-schistosomiasis co-infection as the primary objective. The aim is broader, focusing on various helminths and malaria outcomes.	yes	The authors clearly describe "1,065 febrile patients (age range= 1 to 82 years) was conducted at Dore Bafeno Health Center, Sidama Zone, southern Ethiopia, December 2010 to February 2011." This includes demographics, location, and time period as required.	no	While the paper states participants were "malaria suspected febrile patients who did not take anti-malarial drug within the last two weeks," it doesn't describe the actual sampling method (e.g., consecutive sampling, random sampling, or how patients were selected from all eligible patients).	yes	Justification: 702 out of 1,065 patients (66%) provided stool samples for helminth diagnosis, which exceeds the 50% threshold. The paper also states "There was no significant difference in baseline demographics between those who provided stool sample and those who did not."	yes	Intestinal helminths (including S. mansoni) are clearly defined through diagnostic methods. The paper specifies detection methods and even provides infection intensities for each helminth species.	yes	Malaria was diagnosed using Giemsa-stained blood films (microscopy) and S. mansoni was diagnosed using the Kato-Katz technique, both of which are valid, standard diagnostic methods.	no	While the paper reports "19.4% were infected with both Plasmodium and intestinal helminths," it doesn't explicitly define whether co-infection means concurrent or sequential infection, nor specify the reference group clearly.	no	The paper doesn't explicitly state whether different personnel measured helminth infections and malaria diagnoses. While physicians collected clinical data and laboratory tests were performed, it's not clear if the same technicians performed both parasitological examinations.	no	While Table 4 shows both crude and adjusted ORs, these are for "non-severe P. falciparum malaria" as the outcome with helminths as exposures. The study does NOT provide adjusted ORs specifically for Schistosoma-malaria co-infection as an outcome. The adjusted analyses treat malaria as the outcome, not co-infection itself.	4
Co-infection of urogenital schistosomiasis and malaria and its association with anaemia and malnutrition amongst schoolchildren in Dutse, Nigeria	Muhammed	yes	The study clearly states: "we sought to determine whether there is a significant co-infection of urogenital schistosomiasis and malaria and its risk of anaemia and malnutrition amongst schoolchildren in the areas around Dutse in Jigawa State, Nigeria."	yes	Study population is clearly defined as "primary schoolchildren of the selected communities...selected from class 1–6 and within the age range of 5–15 years" from three specific villages.	yes	Stratified random sampling is described, sample size calculation provided using formula (n = Z² × Pq ÷ d²), with justification for final sample of 300.	no	No response rate reported. Only mentions "due to the incidence of non-compliance and loss of samples, 300 samples were analysed" without providing actual response rate or comparing respondents vs non-respondents.	yes	Water contact activities (fishing, swimming, irrigation, washing) clearly defined for schistosomiasis; insecticide/ITN use defined for malaria.	yes	Uses microscopy for both infections - filtration technique for S. haematobium eggs in urine and Giemsa-stained thick blood films for malaria parasites.	no	While co-infection prevalence is reported (3.3%), the study doesn't explicitly define what constitutes co-infection (concurrent vs sequential) or clearly state the reference group.	no	No mention of whether exposures (water contact questionnaire) and outcomes (microscopy) were measured by different people.	no	The study reports adjusted ORs for individual S. haematobium infection (Table 6) and individual malaria infection (Table 7), but provides NO adjusted or unadjusted odds ratios specifically for the co-infection outcome. Co-infection is only reported as prevalence.	5
Effects of concomitant <i>Schistosoma haematobium</i> infection on the serum cytokine levels elicited by acute <i>Plasmodium falciparum</i> malaria infection in Malian children	Lyke	yes	The authors clearly state their objective to "determine whether underlying helminth infections affected the cytokine responses to acute falciparum malaria" in children aged 4-14 years in Mali.	yes	The study clearly defines the population: 338 schistosomiasis-positive children aged 4-14 years matched by age, residence, and sex with 338 schistosomiasis-negative children in Bandiagara, Mali, monitored for 25 weeks during malaria transmission season.	no	While the paper describes matching procedures, it doesn't clearly explain how the initial 338 Sch(+) children were selected from the broader population. The sampling strategy for the original cohort isn't detailed.	no	Serum was available from 607 of 676 enrolled children (89.8%). Only 21 children (3.1%) exited the study, with reasons provided. This exceeds the 50% threshold.	yes	While this study focuses on cytokine responses rather than risk factors, the exposures (S. haematobium infection and P. falciparum malaria) are clearly defined with specific diagnostic criteria.	yes	Valid methods used: urine filtration and Kato-Katz for schistosomiasis detection; blood smear microscopy for malaria; standardized ELISA and cytometric bead array for cytokine measurements.	no	The study doesn't explicitly define "co-infection" or clarify whether it's concurrent or sequential infection. They compare cytokine responses in Sch(+) vs Sch(-) children who develop malaria, but don't formally define the co-infection state.	no	The paper doesn't specify whether different personnel performed schistosomiasis detection, malaria diagnosis, and cytokine measurements independently.	no	The study uses t-tests and Mann-Whitney tests for cytokine comparisons but doesn't present adjusted OR/RR for schistosomiasis-malaria co-infection. They explicitly state "No adjustments were made for multiple comparisons." Since they don't report OR/RR for co-infection outcomes at all (focus is on cytokine levels), this criterion isn't met.	5
Asymptomatic Malaria Infection and Hidden Parasitic Burden in Gabonese Schoolchildren: Unveiling Silent Co-Infections in Rural and Urban Settings	Makouloutou-Nzassi	yes	The aim is clearly stated - "to determine the prevalence of co-infection with malaria and intestinal parasites and assess its association with anemia in school-aged children from rural and urban settlements in Gabon."	yes	Justification: Well-defined population - afebrile school children aged 3-17, recruited from schools in Franceville (urban) and Lastourville (rural) between May-June 2021, with clear inclusion criteria (parental consent, lived in area ≥3 months).	no	While they mention "randomly selected elementary schools," there's no detail on the randomization process, how children were selected within schools, or sample size justification/power calculation.	no	No information provided about how many children were approached versus enrolled, no response rate reported, no comparison of respondents vs non-respondents.	yes	Risk factors (location, age groups, gender) are clearly defined and consistently applied across all 470 participants.	yes	Uses validated methods - microscopy with Giemsa staining for malaria, MIC method for intestinal parasites, leucoconcentration for microfilaria, and microscopy for S. haematobium.	no	While co-infection prevalence is reported the study doesn't explicitly define what constitutes co-infection (concurrent vs sequential) or clearly state the reference group.	no	No information provided about whether different people conducted exposure assessments and outcome measurements.	no	Table 6 shows only univariate analysis for the association between malaria and other infections. While Tables 3-5 show multivariate analyses, these are for individual infections (malaria alone, IPI alone, filaria alone), NOT for the Schisto-Malaria co-infection outcome.	4
The epidemiology of polyparasitism and implications for morbidity in two rural communities of Côte d'Ivoire.	Huerlimann	yes	The authors clearly state their aim: "We studied patterns of multiple species parasite infection in two rural communities of Côte d'Ivoire, including associations and interactions between infection, clinical indicators and self-reported morbidity." This specifies population (rural communities in Côte d'Ivoire), exposure (parasite infections), and outcome (morbidity).	yes	The study clearly specifies two rural communities (Sahoua and Ancien Carrefour), enrollment period (August-September 2011), and provides detailed demographics. Inclusion criteria state all inhabitants were invited to participate.	yes	The authors describe purposive selection of two communities based on different helminthiasis endemicity profiles. Within communities, all inhabitants (872 in Sahoua, 498 in Ancien Carrefour) were invited to participate.	yes	Overall participation was 79.9% (1,095/1,370 inhabitants), with 88.0% in Ancien Carrefour and 75.3% in Sahoua. Loss to follow-up is not applicable for this cross-sectional study.	yes	Risk factors including socioeconomic status (using asset-based approach), age, sex, and behavioral factors were clearly defined and consistently applied across all participants.	yes	Valid methods used - microscopy for Plasmodium (thick/thin blood films), Kato-Katz for S. mansoni, and urine filtration for S. haematobium.	yes	The study clearly defines co-infection as concurrent infections with multiple parasite species, specifically examining P. falciparum-helminth co-infections.	yes	Laboratory examinations were performed by experienced technicians independently from clinical examinations conducted by physicians. Different personnel measured exposures and outcomes.	yes	Tables 1 and 2 present adjusted odds ratios for Schisto-Malaria co-infections. Specifically, Table 2 shows adjusted ORs for P. falciparum-S. haematobium co-infection (e.g., OR=3.48 for splenomegaly) and P. falciparum-S. mansoni co-infection (e.g., OR=0.13 for anaemia), controlling for age, sex, and socioeconomic status.	9
Impact of schistosome infection on <ovid:i>Plasmodium falciparum</ovid:i> malariometric indices and immune correlates in school age children in Burma Valley, Zimbabwe.	Sangweme	yes	The research question is clearly stated - "to study the impact of schistosome infection on malaria parasite prevalence, density, distribution and anemia." It specifies population (school age children), exposure (schistosome infection), and outcomes (malaria parameters).	yes	Authors clearly describe school-age children aged 6-17 years from three elementary schools in Burma Valley, Zimbabwe, recruited at the end of one malaria season.	yes	The study recruited 605 children from three schools, collected 3 urine samples on consecutive days, stool specimens, and blood samples. They explain exclusion criteria and provide a clear flowchart of participant selection.	yes	Started with 605 children, 485 in enrolled cohort after exclusions. At T6: 321 examined (66%), at T12: 281 examined (58%). Loss to follow-up was less than 50%.	yes	: Schistosome infection clearly defined through S. haematobium diagnosis via urine filtration and S. mansoni via formal ether concentration method. Diagnostic criteria are explicit.	yes	Malaria diagnosed by microscopy counting parasites in blood smears, which is a standard validated method.	yes	Co-infection clearly defined as children having both schistosome infection (either species) AND malaria parasites detected.	yes	Different personnel and methods used - urine/stool analysis for schistosomes, blood smear microscopy for malaria.	no	The paper presents prevalence comparisons, chi-square tests, and Mann-Whitney tests, but does NOT provide adjusted odds ratios or risk ratios specifically for factors affecting malaria-schistosome co-infection status. They only show crude prevalence differences	8
Effects of Age, Gender and Soil-Transmitted Helminth Infection on Prevalence of Plasmodium Infection among Population Living in Bata District, Equatorial Guinea.	Mene	yes	The aim is clearly stated: "The current study aimed to report the malaria and STH infection epidemiology in the continental region of Equatorial Guinea" (Methods section). This specifically identifies the goal, population, and outcomes of interest.	yes	Clear inclusion/exclusion criteria provided: participants aged 1-9, 10-17, and >18 years; resided in study area for ≥3 months; provided informed consent. Exclusion: participants without thick blood smear results.	yes	Multi-stage cluster sampling clearly described with sample size justification (n=400 for 50% prevalence with 5% margin of error). Detailed sampling process from district → municipalities → communities → households → individuals.	yes	402/406 participants included (98.8% response rate). Though 63/402 couldn't provide fecal specimens, this still maintains >50% response rate.v	yes	Risk factors (age groups, gender, LLIN use, area of residence) are clearly defined with consistent categories applied to all participants.	yes	Malaria: mRDT confirmed by microscopy. STH: Kato-Katz technique. Both are standard, valid diagnostic methods.	no	While Table 4 shows co-infection data, the paper doesn't explicitly define co-infection (concurrent vs. sequential) or clearly state the reference group for analyses.	yes	Two independent microscopists read malaria slides; two independent technicians examined STH specimens. Exposure data (demographics, LLIN use) likely collected separately from laboratory diagnostics.	no	Table 2 shows adjusted ORs for malaria infection only, NOT for Schisto-Malaria co-infection. Table 4 presents only crude percentages for co-infection without adjusted analyses. Per your criteria, this scores 'no' since adjusted ORs weren't provided for the co-infection outcome.	7
